# Supplementary material for: Molecular basis of Tousled-Like Kinase 2 activation
Source: Nat Commun. 2018 Jun 28;9:2535. doi: 10.1038/s41467-018-04941-y (PMC6023931; doi:10.1038/s41467-018-04941-y)
Supplement: Supplementary file 4 — Supplementary Data 1 [file 41467_2018_4941_MOESM4_ESM.xlsx]

## Sheet: Phopho(STY)Sites
Proteins	Positions within proteins	Leading proteins	Protein	Protein names	Gene names	Fasta headers	Localization prob	Score diff	PEP	Score	Delta score	Score for localization	Localization prob KD-full_1	Score diff KD-full_1	PEP KD-full_1	Score KD-full_1	Localization prob KD-full_2	Score diff KD-full_2	PEP KD-full_2	Score KD-full_2	Localization prob KD-full_3	Score diff KD-full_3	PEP KD-full_3	Score KD-full_3	Localization prob KD-trunc_1	Score diff KD-trunc_1	PEP KD-trunc_1	Score KD-trunc_1	Localization prob KD-trunc_2	Score diff KD-trunc_2	PEP KD-trunc_2	Score KD-trunc_2	Localization prob KD-trunc_3	Score diff KD-trunc_3	PEP KD-trunc_3	Score KD-trunc_3	Localization prob wt-full_1	Score diff wt-full_1	PEP wt-full_1	Score wt-full_1	Localization prob wt-full_2	Score diff wt-full_2	PEP wt-full_2	Score wt-full_2	Localization prob wt-full_3	Score diff wt-full_3	PEP wt-full_3	Score wt-full_3	Localization prob wt-trunc_1
O15209	249	O15209	O15209	Zinc finger and BTB domain-containing protein 22	ZBTB22	sp|O15209|ZBT22_HUMAN Zinc finger and BTB domain-containing protein 22 OS=Homo sapiens GN=ZBTB22 PE=1 SV=1	0.999997	52.2552	0.00205086	77.597	33.827	77.597
O15209	254	O15209	O15209	Zinc finger and BTB domain-containing protein 22	ZBTB22	sp|O15209|ZBT22_HUMAN Zinc finger and BTB domain-containing protein 22 OS=Homo sapiens GN=ZBTB22 PE=1 SV=1	0.500142	0	0.00205086	77.597	33.827	45.28
P11172	348	P11172	P11172	Uridine 5'-monophosphate synthase;Orotate phosphoribosyltransferase;Orotidine 5'-phosphate decarboxylase	UMPS	sp|P11172|UMPS_HUMAN Uridine 5'-monophosphate synthase OS=Homo sapiens GN=UMPS PE=1 SV=1	0.964218	14.3051	0.00267602	43.612	18.628	35.923
P26196	181	P26196	P26196	Probable ATP-dependent RNA helicase DDX6	DDX6	sp|P26196|DDX6_HUMAN Probable ATP-dependent RNA helicase DDX6 OS=Homo sapiens GN=DDX6 PE=1 SV=2	1	43.1637	0.00144504	113.8	13.106	43.164
P26196	188	P26196	P26196	Probable ATP-dependent RNA helicase DDX6	DDX6	sp|P26196|DDX6_HUMAN Probable ATP-dependent RNA helicase DDX6 OS=Homo sapiens GN=DDX6 PE=1 SV=2	1	43.1637	0.00144504	113.8	13.106	43.164
P42695	1372	P42695	P42695	Condensin-2 complex subunit D3	NCAPD3	sp|P42695|CNDD3_HUMAN Condensin-2 complex subunit D3 OS=Homo sapiens GN=NCAPD3 PE=1 SV=2	0.999998	53.1896	0.00288391	79.201	12.088	79.201
P42695	1382	P42695	P42695	Condensin-2 complex subunit D3	NCAPD3	sp|P42695|CNDD3_HUMAN Condensin-2 complex subunit D3 OS=Homo sapiens GN=NCAPD3 PE=1 SV=2	0.703261	0	0.00288391	79.201	12.088	31.068
P42695	1384	P42695	P42695	Condensin-2 complex subunit D3	NCAPD3	sp|P42695|CNDD3_HUMAN Condensin-2 complex subunit D3 OS=Homo sapiens GN=NCAPD3 PE=1 SV=2	0.703261	0	0.00288391	79.201	12.088	31.068
Q12800	343	Q12800	Q12800	Alpha-globin transcription factor CP2	TFCP2	sp|Q12800|TFCP2_HUMAN Alpha-globin transcription factor CP2 OS=Homo sapiens GN=TFCP2 PE=1 SV=2	0.333312	0	0.000225556	102.62	37.058	102.62
Q12800	353	Q12800	Q12800	Alpha-globin transcription factor CP2	TFCP2	sp|Q12800|TFCP2_HUMAN Alpha-globin transcription factor CP2 OS=Homo sapiens GN=TFCP2 PE=1 SV=2	0.998071	27.1422	0.000225556	102.62	37.058	102.62
Q14CS0	130	Q14CS0	Q14CS0	UBX domain-containing protein 2B	UBXN2B	sp|Q14CS0|UBX2B_HUMAN UBX domain-containing protein 2B OS=Homo sapiens GN=UBXN2B PE=1 SV=1	0.430412	1.79418	0.00182976	75.97	38.859	48.288
Q15459	329	Q15459	Q15459	Splicing factor 3A subunit 1	SF3A1	sp|Q15459|SF3A1_HUMAN Splicing factor 3A subunit 1 OS=Homo sapiens GN=SF3A1 PE=1 SV=1	1	67.8092	1.11255e-10	112.11	100.15	112.11
Q3T8J9	967	Q3T8J9	Q3T8J9	GON-4-like protein	GON4L	sp|Q3T8J9|GON4L_HUMAN GON-4-like protein OS=Homo sapiens GN=GON4L PE=1 SV=1	0.929404	12.9373	0.0014285	51.236	24.124	51.236
Q86UE8;TLK2_KD_fl;TLK2_wt_fl	73;128;128	Q86UE8;TLK2_KD_fl	TLK2_KD_fl	Serine/threonine-protein kinase tousled-like 2	TLK2	sp|Q86UE8|TLK2_HUMAN Serine/threonine-protein kinase tousled-like 2 OS=Homo sapiens GN=TLK2 PE=1 SV=2;sp|TLK2_KD_fl|TLK2_KD_fl OS=Homo sapiens GN=TLK2 PE=1 SV=2;sp|TLK2_wt_fl|TLK2_wt_fl OS=Homo sapiens GN=TLK2 PE=1 SV=2	0.998203	27.5215	7.0885e-120	317.83	251.04	232.78
Q86UE8;TLK2_KD_fl;TLK2_wt_fl;TLK2_KD_tc;TLK2_wt_tc	569;624;624;435;435	Q86UE8;TLK2_KD_fl;TLK2_KD_tc	TLK2_KD_fl	Serine/threonine-protein kinase tousled-like 2	TLK2	sp|Q86UE8|TLK2_HUMAN Serine/threonine-protein kinase tousled-like 2 OS=Homo sapiens GN=TLK2 PE=1 SV=2;sp|TLK2_KD_fl|TLK2_KD_fl OS=Homo sapiens GN=TLK2 PE=1 SV=2;sp|TLK2_wt_fl|TLK2_wt_fl OS=Homo sapiens GN=TLK2 PE=1 SV=2;sp|TLK2_KD_tc|TLK2_KD_tc OS=Homo sap	1	98.8983	8.27661e-05	160.04	119.1	98.898
Q86UE8;TLK2_KD_fl;TLK2_wt_fl	144;199;199	Q86UE8;TLK2_KD_fl	TLK2_KD_fl	Serine/threonine-protein kinase tousled-like 2	TLK2	sp|Q86UE8|TLK2_HUMAN Serine/threonine-protein kinase tousled-like 2 OS=Homo sapiens GN=TLK2 PE=1 SV=2;sp|TLK2_KD_fl|TLK2_KD_fl OS=Homo sapiens GN=TLK2 PE=1 SV=2;sp|TLK2_wt_fl|TLK2_wt_fl OS=Homo sapiens GN=TLK2 PE=1 SV=2	0.987822	19.3491	1.18343e-05	114.57	103.67	114.57
Q86UE8;TLK2_KD_fl;TLK2_wt_fl	177;232;232	Q86UE8;TLK2_KD_fl	TLK2_KD_fl	Serine/threonine-protein kinase tousled-like 2	TLK2	sp|Q86UE8|TLK2_HUMAN Serine/threonine-protein kinase tousled-like 2 OS=Homo sapiens GN=TLK2 PE=1 SV=2;sp|TLK2_KD_fl|TLK2_KD_fl OS=Homo sapiens GN=TLK2 PE=1 SV=2;sp|TLK2_wt_fl|TLK2_wt_fl OS=Homo sapiens GN=TLK2 PE=1 SV=2	0.463294	1.29788	8.74322e-10	82.503	74.737	82.503
Q86UE8;TLK2_KD_fl;TLK2_wt_fl	182;237;237	Q86UE8;TLK2_KD_fl	TLK2_KD_fl	Serine/threonine-protein kinase tousled-like 2	TLK2	sp|Q86UE8|TLK2_HUMAN Serine/threonine-protein kinase tousled-like 2 OS=Homo sapiens GN=TLK2 PE=1 SV=2;sp|TLK2_KD_fl|TLK2_KD_fl OS=Homo sapiens GN=TLK2 PE=1 SV=2;sp|TLK2_wt_fl|TLK2_wt_fl OS=Homo sapiens GN=TLK2 PE=1 SV=2	0.976958	16.7951	0	395.83	370.12	229.22
Q86UE8;TLK2_KD_fl;TLK2_wt_fl	185;240;240	Q86UE8;TLK2_KD_fl	TLK2_KD_fl	Serine/threonine-protein kinase tousled-like 2	TLK2	sp|Q86UE8|TLK2_HUMAN Serine/threonine-protein kinase tousled-like 2 OS=Homo sapiens GN=TLK2 PE=1 SV=2;sp|TLK2_KD_fl|TLK2_KD_fl OS=Homo sapiens GN=TLK2 PE=1 SV=2;sp|TLK2_wt_fl|TLK2_wt_fl OS=Homo sapiens GN=TLK2 PE=1 SV=2	0.845819	9.15318	0	379.8	354.68	367.85
Q86UE8;TLK2_KD_fl;TLK2_wt_fl	188;243;243	Q86UE8;TLK2_KD_fl	TLK2_KD_fl	Serine/threonine-protein kinase tousled-like 2	TLK2	sp|Q86UE8|TLK2_HUMAN Serine/threonine-protein kinase tousled-like 2 OS=Homo sapiens GN=TLK2 PE=1 SV=2;sp|TLK2_KD_fl|TLK2_KD_fl OS=Homo sapiens GN=TLK2 PE=1 SV=2;sp|TLK2_wt_fl|TLK2_wt_fl OS=Homo sapiens GN=TLK2 PE=1 SV=2	0.949543	15.0375	1.41687e-253	334.1	322.16	334.1
Q86UE8;TLK2_KD_fl;TLK2_wt_fl	194;249;249	Q86UE8;TLK2_KD_fl	TLK2_KD_fl	Serine/threonine-protein kinase tousled-like 2	TLK2	sp|Q86UE8|TLK2_HUMAN Serine/threonine-protein kinase tousled-like 2 OS=Homo sapiens GN=TLK2 PE=1 SV=2;sp|TLK2_KD_fl|TLK2_KD_fl OS=Homo sapiens GN=TLK2 PE=1 SV=2;sp|TLK2_wt_fl|TLK2_wt_fl OS=Homo sapiens GN=TLK2 PE=1 SV=2	0.471595	3.39501	8.52753e-153	274.96	256.45	78.239
Q86UE8;TLK2_KD_fl;TLK2_wt_fl	196;251;251	Q86UE8;TLK2_KD_fl	TLK2_KD_fl	Serine/threonine-protein kinase tousled-like 2	TLK2	sp|Q86UE8|TLK2_HUMAN Serine/threonine-protein kinase tousled-like 2 OS=Homo sapiens GN=TLK2 PE=1 SV=2;sp|TLK2_KD_fl|TLK2_KD_fl OS=Homo sapiens GN=TLK2 PE=1 SV=2;sp|TLK2_wt_fl|TLK2_wt_fl OS=Homo sapiens GN=TLK2 PE=1 SV=2	0.332535	0	4.04304e-47	154.4	140.14	125.64
Q86UE8;TLK2_KD_fl;TLK2_wt_fl	197;252;252	Q86UE8;TLK2_KD_fl	TLK2_KD_fl	Serine/threonine-protein kinase tousled-like 2	TLK2	sp|Q86UE8|TLK2_HUMAN Serine/threonine-protein kinase tousled-like 2 OS=Homo sapiens GN=TLK2 PE=1 SV=2;sp|TLK2_KD_fl|TLK2_KD_fl OS=Homo sapiens GN=TLK2 PE=1 SV=2;sp|TLK2_wt_fl|TLK2_wt_fl OS=Homo sapiens GN=TLK2 PE=1 SV=2	0.332535	0	4.04304e-47	154.4	140.14	125.64
Q86UE8;TLK2_KD_fl;TLK2_wt_fl	85;140;140	Q86UE8;TLK2_KD_fl	TLK2_KD_fl	Serine/threonine-protein kinase tousled-like 2	TLK2	sp|Q86UE8|TLK2_HUMAN Serine/threonine-protein kinase tousled-like 2 OS=Homo sapiens GN=TLK2 PE=1 SV=2;sp|TLK2_KD_fl|TLK2_KD_fl OS=Homo sapiens GN=TLK2 PE=1 SV=2;sp|TLK2_wt_fl|TLK2_wt_fl OS=Homo sapiens GN=TLK2 PE=1 SV=2	0.985057	18.202	0.00293267	70.028	56.298	70.028
Q86UE8;TLK2_KD_fl;TLK2_wt_fl	94;149;149	Q86UE8;TLK2_KD_fl	TLK2_KD_fl	Serine/threonine-protein kinase tousled-like 2	TLK2	sp|Q86UE8|TLK2_HUMAN Serine/threonine-protein kinase tousled-like 2 OS=Homo sapiens GN=TLK2 PE=1 SV=2;sp|TLK2_KD_fl|TLK2_KD_fl OS=Homo sapiens GN=TLK2 PE=1 SV=2;sp|TLK2_wt_fl|TLK2_wt_fl OS=Homo sapiens GN=TLK2 PE=1 SV=2	0.999999	63.3784	1.28616e-50	239.39	201.62	239.39
Q86UE8;TLK2_KD_fl;TLK2_wt_fl	99;154;154	Q86UE8;TLK2_KD_fl	TLK2_KD_fl	Serine/threonine-protein kinase tousled-like 2	TLK2	sp|Q86UE8|TLK2_HUMAN Serine/threonine-protein kinase tousled-like 2 OS=Homo sapiens GN=TLK2 PE=1 SV=2;sp|TLK2_KD_fl|TLK2_KD_fl OS=Homo sapiens GN=TLK2 PE=1 SV=2;sp|TLK2_wt_fl|TLK2_wt_fl OS=Homo sapiens GN=TLK2 PE=1 SV=2	0.982674	17.5372	1.67793e-166	330.26	285.29	265.4
Q86UE8;TLK2_KD_fl;TLK2_wt_fl	32;87;87	Q86UE8;TLK2_KD_fl	TLK2_KD_fl	Serine/threonine-protein kinase tousled-like 2	TLK2	sp|Q86UE8|TLK2_HUMAN Serine/threonine-protein kinase tousled-like 2 OS=Homo sapiens GN=TLK2 PE=1 SV=2;sp|TLK2_KD_fl|TLK2_KD_fl OS=Homo sapiens GN=TLK2 PE=1 SV=2;sp|TLK2_wt_fl|TLK2_wt_fl OS=Homo sapiens GN=TLK2 PE=1 SV=2	0.999965	44.5694	0	402	385.79	402
Q86UE8;TLK2_KD_fl;TLK2_wt_fl	34;89;89	Q86UE8;TLK2_KD_fl	TLK2_KD_fl	Serine/threonine-protein kinase tousled-like 2	TLK2	sp|Q86UE8|TLK2_HUMAN Serine/threonine-protein kinase tousled-like 2 OS=Homo sapiens GN=TLK2 PE=1 SV=2;sp|TLK2_KD_fl|TLK2_KD_fl OS=Homo sapiens GN=TLK2 PE=1 SV=2;sp|TLK2_wt_fl|TLK2_wt_fl OS=Homo sapiens GN=TLK2 PE=1 SV=2	0.878346	12.5818	1.93992e-141	281.74	267.79	95.209
Q86UE8;TLK2_KD_fl;TLK2_wt_fl	35;90;90	Q86UE8;TLK2_KD_fl	TLK2_KD_fl	Serine/threonine-protein kinase tousled-like 2	TLK2	sp|Q86UE8|TLK2_HUMAN Serine/threonine-protein kinase tousled-like 2 OS=Homo sapiens GN=TLK2 PE=1 SV=2;sp|TLK2_KD_fl|TLK2_KD_fl OS=Homo sapiens GN=TLK2 PE=1 SV=2;sp|TLK2_wt_fl|TLK2_wt_fl OS=Homo sapiens GN=TLK2 PE=1 SV=2	0.989719	22.4498	1.23466e-252	345.37	328.03	219.98
Q86UE8;TLK2_KD_fl;TLK2_wt_fl	38;93;93	Q86UE8;TLK2_KD_fl	TLK2_KD_fl	Serine/threonine-protein kinase tousled-like 2	TLK2	sp|Q86UE8|TLK2_HUMAN Serine/threonine-protein kinase tousled-like 2 OS=Homo sapiens GN=TLK2 PE=1 SV=2;sp|TLK2_KD_fl|TLK2_KD_fl OS=Homo sapiens GN=TLK2 PE=1 SV=2;sp|TLK2_wt_fl|TLK2_wt_fl OS=Homo sapiens GN=TLK2 PE=1 SV=2	0.975297	15.9641	8.19034e-142	286.24	273.12	104.48
Q86UE8;TLK2_KD_fl;TLK2_wt_fl	41;96;96	Q86UE8;TLK2_KD_fl	TLK2_KD_fl	Serine/threonine-protein kinase tousled-like 2	TLK2	sp|Q86UE8|TLK2_HUMAN Serine/threonine-protein kinase tousled-like 2 OS=Homo sapiens GN=TLK2 PE=1 SV=2;sp|TLK2_KD_fl|TLK2_KD_fl OS=Homo sapiens GN=TLK2 PE=1 SV=2;sp|TLK2_wt_fl|TLK2_wt_fl OS=Homo sapiens GN=TLK2 PE=1 SV=2	0.999853	38.5743	1.89352e-197	310.72	295.34	249.33
Q86UE8;TLK2_KD_fl;TLK2_wt_fl	44;99;99	Q86UE8;TLK2_KD_fl	TLK2_KD_fl	Serine/threonine-protein kinase tousled-like 2	TLK2	sp|Q86UE8|TLK2_HUMAN Serine/threonine-protein kinase tousled-like 2 OS=Homo sapiens GN=TLK2 PE=1 SV=2;sp|TLK2_KD_fl|TLK2_KD_fl OS=Homo sapiens GN=TLK2 PE=1 SV=2;sp|TLK2_wt_fl|TLK2_wt_fl OS=Homo sapiens GN=TLK2 PE=1 SV=2	0.998082	27.2525	0	492.31	467.69	442.34
Q86UE8;TLK2_KD_fl;TLK2_wt_fl	46;101;101	Q86UE8;TLK2_KD_fl	TLK2_KD_fl	Serine/threonine-protein kinase tousled-like 2	TLK2	sp|Q86UE8|TLK2_HUMAN Serine/threonine-protein kinase tousled-like 2 OS=Homo sapiens GN=TLK2 PE=1 SV=2;sp|TLK2_KD_fl|TLK2_KD_fl OS=Homo sapiens GN=TLK2 PE=1 SV=2;sp|TLK2_wt_fl|TLK2_wt_fl OS=Homo sapiens GN=TLK2 PE=1 SV=2	0.999979	46.8134	0	542.83	516.52	469.05
Q86UE8;TLK2_KD_fl;TLK2_wt_fl;TLK2_KD_tc;TLK2_wt_tc	307;362;362;173;173	Q86UE8;TLK2_KD_fl;TLK2_KD_tc	TLK2_KD_fl	Serine/threonine-protein kinase tousled-like 2	TLK2	sp|Q86UE8|TLK2_HUMAN Serine/threonine-protein kinase tousled-like 2 OS=Homo sapiens GN=TLK2 PE=1 SV=2;sp|TLK2_KD_fl|TLK2_KD_fl OS=Homo sapiens GN=TLK2 PE=1 SV=2;sp|TLK2_wt_fl|TLK2_wt_fl OS=Homo sapiens GN=TLK2 PE=1 SV=2;sp|TLK2_KD_tc|TLK2_KD_tc OS=Homo sap	0.998175	27.3795	0	396.93	350.8	370.36
Q86UE8;TLK2_KD_fl;TLK2_wt_fl;TLK2_KD_tc;TLK2_wt_tc	450;505;505;316;316	Q86UE8;TLK2_KD_fl;TLK2_KD_tc	TLK2_KD_fl	Serine/threonine-protein kinase tousled-like 2	TLK2	sp|Q86UE8|TLK2_HUMAN Serine/threonine-protein kinase tousled-like 2 OS=Homo sapiens GN=TLK2 PE=1 SV=2;sp|TLK2_KD_fl|TLK2_KD_fl OS=Homo sapiens GN=TLK2 PE=1 SV=2;sp|TLK2_wt_fl|TLK2_wt_fl OS=Homo sapiens GN=TLK2 PE=1 SV=2;sp|TLK2_KD_tc|TLK2_KD_tc OS=Homo sap	1	65.4647	1.55028e-14	176.84	145.73	100.79
Q86UE8;TLK2_KD_fl;TLK2_wt_fl;TLK2_KD_tc;TLK2_wt_tc	624;679;679;490;490	Q86UE8;TLK2_KD_fl;TLK2_KD_tc	TLK2_KD_fl	Serine/threonine-protein kinase tousled-like 2	TLK2	sp|Q86UE8|TLK2_HUMAN Serine/threonine-protein kinase tousled-like 2 OS=Homo sapiens GN=TLK2 PE=1 SV=2;sp|TLK2_KD_fl|TLK2_KD_fl OS=Homo sapiens GN=TLK2 PE=1 SV=2;sp|TLK2_wt_fl|TLK2_wt_fl OS=Homo sapiens GN=TLK2 PE=1 SV=2;sp|TLK2_KD_tc|TLK2_KD_tc OS=Homo sap	0.31918	0.541642	0.00244776	40.217	34.109	40.217
Q86UE8;TLK2_KD_fl;TLK2_wt_fl;TLK2_KD_tc;TLK2_wt_tc	627;682;682;493;493	Q86UE8;TLK2_KD_fl;TLK2_KD_tc	TLK2_KD_fl	Serine/threonine-protein kinase tousled-like 2	TLK2	sp|Q86UE8|TLK2_HUMAN Serine/threonine-protein kinase tousled-like 2 OS=Homo sapiens GN=TLK2 PE=1 SV=2;sp|TLK2_KD_fl|TLK2_KD_fl OS=Homo sapiens GN=TLK2 PE=1 SV=2;sp|TLK2_wt_fl|TLK2_wt_fl OS=Homo sapiens GN=TLK2 PE=1 SV=2;sp|TLK2_KD_tc|TLK2_KD_tc OS=Homo sap	0.632219	4.4398	2.66017e-07	59.776	57.249	59.776
Q86UE8;TLK2_KD_fl;TLK2_wt_fl;TLK2_KD_tc;TLK2_wt_tc	635;690;690;501;501	Q86UE8;TLK2_KD_fl;TLK2_KD_tc	TLK2_KD_fl	Serine/threonine-protein kinase tousled-like 2	TLK2	sp|Q86UE8|TLK2_HUMAN Serine/threonine-protein kinase tousled-like 2 OS=Homo sapiens GN=TLK2 PE=1 SV=2;sp|TLK2_KD_fl|TLK2_KD_fl OS=Homo sapiens GN=TLK2 PE=1 SV=2;sp|TLK2_wt_fl|TLK2_wt_fl OS=Homo sapiens GN=TLK2 PE=1 SV=2;sp|TLK2_KD_tc|TLK2_KD_tc OS=Homo sap	0.406776	0	1.63581e-07	63.967	58.989	63.967
Q86UE8;TLK2_KD_fl;TLK2_wt_fl;TLK2_KD_tc;TLK2_wt_tc	330;385;385;196;196	Q86UE8;TLK2_KD_fl;TLK2_KD_tc	TLK2_KD_fl	Serine/threonine-protein kinase tousled-like 2	TLK2	sp|Q86UE8|TLK2_HUMAN Serine/threonine-protein kinase tousled-like 2 OS=Homo sapiens GN=TLK2 PE=1 SV=2;sp|TLK2_KD_fl|TLK2_KD_fl OS=Homo sapiens GN=TLK2 PE=1 SV=2;sp|TLK2_wt_fl|TLK2_wt_fl OS=Homo sapiens GN=TLK2 PE=1 SV=2;sp|TLK2_KD_tc|TLK2_KD_tc OS=Homo sap	1	126.499	0.00186979	165.44	74.227	126.5
Q86UE8;TLK2_KD_fl;TLK2_wt_fl;TLK2_KD_tc;TLK2_wt_tc	218;273;273;84;84	Q86UE8;TLK2_KD_fl;TLK2_KD_tc	TLK2_KD_fl	Serine/threonine-protein kinase tousled-like 2	TLK2	sp|Q86UE8|TLK2_HUMAN Serine/threonine-protein kinase tousled-like 2 OS=Homo sapiens GN=TLK2 PE=1 SV=2;sp|TLK2_KD_fl|TLK2_KD_fl OS=Homo sapiens GN=TLK2 PE=1 SV=2;sp|TLK2_wt_fl|TLK2_wt_fl OS=Homo sapiens GN=TLK2 PE=1 SV=2;sp|TLK2_KD_tc|TLK2_KD_tc OS=Homo sap	0.999933	41.716	3.16832e-120	284.98	252.48	284.98
Q86UE8;TLK2_KD_fl;TLK2_wt_fl;TLK2_KD_tc;TLK2_wt_tc	223;278;278;89;89	Q86UE8;TLK2_KD_fl;TLK2_KD_tc	TLK2_KD_fl	Serine/threonine-protein kinase tousled-like 2	TLK2	sp|Q86UE8|TLK2_HUMAN Serine/threonine-protein kinase tousled-like 2 OS=Homo sapiens GN=TLK2 PE=1 SV=2;sp|TLK2_KD_fl|TLK2_KD_fl OS=Homo sapiens GN=TLK2 PE=1 SV=2;sp|TLK2_wt_fl|TLK2_wt_fl OS=Homo sapiens GN=TLK2 PE=1 SV=2;sp|TLK2_KD_tc|TLK2_KD_tc OS=Homo sap	1	75.5287	1.2887e-218	370.52	308.45	98.292
Q86UE8;TLK2_KD_fl;TLK2_wt_fl;TLK2_KD_tc;TLK2_wt_tc	226;281;281;92;92	Q86UE8;TLK2_KD_fl;TLK2_KD_tc	TLK2_KD_fl	Serine/threonine-protein kinase tousled-like 2	TLK2	sp|Q86UE8|TLK2_HUMAN Serine/threonine-protein kinase tousled-like 2 OS=Homo sapiens GN=TLK2 PE=1 SV=2;sp|TLK2_KD_fl|TLK2_KD_fl OS=Homo sapiens GN=TLK2 PE=1 SV=2;sp|TLK2_wt_fl|TLK2_wt_fl OS=Homo sapiens GN=TLK2 PE=1 SV=2;sp|TLK2_KD_tc|TLK2_KD_tc OS=Homo sap	1	82.7701	3.52761e-298	396.56	330.05	98.292
Q86UE8;TLK2_KD_fl;TLK2_wt_fl	103;158;158	Q86UE8;TLK2_KD_fl	TLK2_KD_fl	Serine/threonine-protein kinase tousled-like 2	TLK2	sp|Q86UE8|TLK2_HUMAN Serine/threonine-protein kinase tousled-like 2 OS=Homo sapiens GN=TLK2 PE=1 SV=2;sp|TLK2_KD_fl|TLK2_KD_fl OS=Homo sapiens GN=TLK2 PE=1 SV=2;sp|TLK2_wt_fl|TLK2_wt_fl OS=Homo sapiens GN=TLK2 PE=1 SV=2	0.997091	25.2052	3.95079e-63	233.71	210.42	148.72
Q86UE8;Q9UKI8;TLK2_KD_fl;TLK2_wt_fl;TLK2_KD_tc;TLK2_wt_tc	686;679;741;741;552;552	Q86UE8;Q9UKI8;TLK2_KD_fl;TLK2_KD_tc	TLK2_KD_fl	Serine/threonine-protein kinase tousled-like 2;Serine/threonine-protein kinase tousled-like 1	TLK2;TLK1	sp|Q86UE8|TLK2_HUMAN Serine/threonine-protein kinase tousled-like 2 OS=Homo sapiens GN=TLK2 PE=1 SV=2;sp|Q9UKI8|TLK1_HUMAN Serine/threonine-protein kinase tousled-like 1 OS=Homo sapiens GN=TLK1 PE=1 SV=2;sp|TLK2_KD_fl|TLK2_KD_fl OS=Homo sapiens GN=TLK2 PE=	1	111.274	5.94745e-200	345.41	289.86	131.77
Q86UE8;TLK2_KD_fl;TLK2_wt_fl;TLK2_KD_tc;TLK2_wt_tc	748;803;803;614;614	Q86UE8;TLK2_KD_fl;TLK2_KD_tc	TLK2_KD_fl	Serine/threonine-protein kinase tousled-like 2	TLK2	sp|Q86UE8|TLK2_HUMAN Serine/threonine-protein kinase tousled-like 2 OS=Homo sapiens GN=TLK2 PE=1 SV=2;sp|TLK2_KD_fl|TLK2_KD_fl OS=Homo sapiens GN=TLK2 PE=1 SV=2;sp|TLK2_wt_fl|TLK2_wt_fl OS=Homo sapiens GN=TLK2 PE=1 SV=2;sp|TLK2_KD_tc|TLK2_KD_tc OS=Homo sap	0.841677	8.17419	0	471.89	439.34	251.41
Q86UE8;TLK2_KD_fl;TLK2_wt_fl;TLK2_KD_tc;TLK2_wt_tc	750;805;805;616;616	Q86UE8;TLK2_KD_fl;TLK2_KD_tc	TLK2_KD_fl	Serine/threonine-protein kinase tousled-like 2	TLK2	sp|Q86UE8|TLK2_HUMAN Serine/threonine-protein kinase tousled-like 2 OS=Homo sapiens GN=TLK2 PE=1 SV=2;sp|TLK2_KD_fl|TLK2_KD_fl OS=Homo sapiens GN=TLK2 PE=1 SV=2;sp|TLK2_wt_fl|TLK2_wt_fl OS=Homo sapiens GN=TLK2 PE=1 SV=2;sp|TLK2_KD_tc|TLK2_KD_tc OS=Homo sap	0.954888	14.2644	0	471.89	439.34	362.9
Q86UE8;TLK2_KD_fl;TLK2_wt_fl;TLK2_KD_tc;TLK2_wt_tc	752;807;807;618;618	Q86UE8;TLK2_KD_fl;TLK2_KD_tc	TLK2_KD_fl	Serine/threonine-protein kinase tousled-like 2	TLK2	sp|Q86UE8|TLK2_HUMAN Serine/threonine-protein kinase tousled-like 2 OS=Homo sapiens GN=TLK2 PE=1 SV=2;sp|TLK2_KD_fl|TLK2_KD_fl OS=Homo sapiens GN=TLK2 PE=1 SV=2;sp|TLK2_wt_fl|TLK2_wt_fl OS=Homo sapiens GN=TLK2 PE=1 SV=2;sp|TLK2_KD_tc|TLK2_KD_tc OS=Homo sap	0.46011	0.652971	3.35036e-72	236.66	220.76	73.865
Q86UE8;TLK2_KD_fl;TLK2_wt_fl;TLK2_KD_tc;TLK2_wt_tc	753;808;808;619;619	Q86UE8;TLK2_KD_fl;TLK2_KD_tc	TLK2_KD_fl	Serine/threonine-protein kinase tousled-like 2	TLK2	sp|Q86UE8|TLK2_HUMAN Serine/threonine-protein kinase tousled-like 2 OS=Homo sapiens GN=TLK2 PE=1 SV=2;sp|TLK2_KD_fl|TLK2_KD_fl OS=Homo sapiens GN=TLK2 PE=1 SV=2;sp|TLK2_wt_fl|TLK2_wt_fl OS=Homo sapiens GN=TLK2 PE=1 SV=2;sp|TLK2_KD_tc|TLK2_KD_tc OS=Homo sap	0.873632	9.04679	0	376.07	357.54	311.28
Q86UE8;TLK2_KD_fl;TLK2_wt_fl;TLK2_KD_tc;TLK2_wt_tc	761;816;816;627;627	Q86UE8;TLK2_KD_fl;TLK2_KD_tc	TLK2_KD_fl	Serine/threonine-protein kinase tousled-like 2	TLK2	sp|Q86UE8|TLK2_HUMAN Serine/threonine-protein kinase tousled-like 2 OS=Homo sapiens GN=TLK2 PE=1 SV=2;sp|TLK2_KD_fl|TLK2_KD_fl OS=Homo sapiens GN=TLK2 PE=1 SV=2;sp|TLK2_wt_fl|TLK2_wt_fl OS=Homo sapiens GN=TLK2 PE=1 SV=2;sp|TLK2_KD_tc|TLK2_KD_tc OS=Homo sap	0.549342	5.39485	0.000130138	77.907	64.571	46.259
Q86UE8;TLK2_KD_fl;TLK2_wt_fl;TLK2_KD_tc;TLK2_wt_tc	763;818;818;629;629	Q86UE8;TLK2_KD_fl;TLK2_KD_tc	TLK2_KD_fl	Serine/threonine-protein kinase tousled-like 2	TLK2	sp|Q86UE8|TLK2_HUMAN Serine/threonine-protein kinase tousled-like 2 OS=Homo sapiens GN=TLK2 PE=1 SV=2;sp|TLK2_KD_fl|TLK2_KD_fl OS=Homo sapiens GN=TLK2 PE=1 SV=2;sp|TLK2_wt_fl|TLK2_wt_fl OS=Homo sapiens GN=TLK2 PE=1 SV=2;sp|TLK2_KD_tc|TLK2_KD_tc OS=Homo sap	0.995182	23.1773	2.82251e-99	265.53	242.2	264.54
Q86UE8;TLK2_KD_fl;TLK2_wt_fl;TLK2_KD_tc;TLK2_wt_tc	766;821;821;632;632	Q86UE8;TLK2_KD_fl;TLK2_KD_tc	TLK2_KD_fl	Serine/threonine-protein kinase tousled-like 2	TLK2	sp|Q86UE8|TLK2_HUMAN Serine/threonine-protein kinase tousled-like 2 OS=Homo sapiens GN=TLK2 PE=1 SV=2;sp|TLK2_KD_fl|TLK2_KD_fl OS=Homo sapiens GN=TLK2 PE=1 SV=2;sp|TLK2_wt_fl|TLK2_wt_fl OS=Homo sapiens GN=TLK2 PE=1 SV=2;sp|TLK2_KD_tc|TLK2_KD_tc OS=Homo sap	0.989421	19.8591	9.16612e-163	305.19	281.56	235.41
Q86UE8;TLK2_KD_fl;TLK2_wt_fl;TLK2_KD_tc;TLK2_wt_tc	769;824;824;635;635	Q86UE8;TLK2_KD_fl;TLK2_KD_tc	TLK2_KD_fl	Serine/threonine-protein kinase tousled-like 2	TLK2	sp|Q86UE8|TLK2_HUMAN Serine/threonine-protein kinase tousled-like 2 OS=Homo sapiens GN=TLK2 PE=1 SV=2;sp|TLK2_KD_fl|TLK2_KD_fl OS=Homo sapiens GN=TLK2 PE=1 SV=2;sp|TLK2_wt_fl|TLK2_wt_fl OS=Homo sapiens GN=TLK2 PE=1 SV=2;sp|TLK2_KD_tc|TLK2_KD_tc OS=Homo sap	0.980847	16.1357	1.22775e-234	350.57	326.16	244.01
Q86UE8;TLK2_KD_fl;TLK2_wt_fl;TLK2_KD_tc;TLK2_wt_tc	770;825;825;636;636	Q86UE8;TLK2_KD_fl;TLK2_KD_tc	TLK2_KD_fl	Serine/threonine-protein kinase tousled-like 2	TLK2	sp|Q86UE8|TLK2_HUMAN Serine/threonine-protein kinase tousled-like 2 OS=Homo sapiens GN=TLK2 PE=1 SV=2;sp|TLK2_KD_fl|TLK2_KD_fl OS=Homo sapiens GN=TLK2 PE=1 SV=2;sp|TLK2_wt_fl|TLK2_wt_fl OS=Homo sapiens GN=TLK2 PE=1 SV=2;sp|TLK2_KD_tc|TLK2_KD_tc OS=Homo sap	0.943331	14.7896	0	396.79	382.44	286.21
Q86UE8;TLK2_KD_fl;TLK2_wt_fl;TLK2_KD_tc;TLK2_wt_tc	771;826;826;637;637	Q86UE8;TLK2_KD_fl;TLK2_KD_tc	TLK2_KD_fl	Serine/threonine-protein kinase tousled-like 2	TLK2	sp|Q86UE8|TLK2_HUMAN Serine/threonine-protein kinase tousled-like 2 OS=Homo sapiens GN=TLK2 PE=1 SV=2;sp|TLK2_KD_fl|TLK2_KD_fl OS=Homo sapiens GN=TLK2 PE=1 SV=2;sp|TLK2_wt_fl|TLK2_wt_fl OS=Homo sapiens GN=TLK2 PE=1 SV=2;sp|TLK2_KD_tc|TLK2_KD_tc OS=Homo sap	0.989104	19.757	0	455.76	425.19	455.76
Q86UE8;TLK2_KD_fl;TLK2_wt_fl;TLK2_KD_tc;TLK2_wt_tc	210;265;265;76;76	Q86UE8;TLK2_KD_fl;TLK2_KD_tc	TLK2_KD_fl	Serine/threonine-protein kinase tousled-like 2	TLK2	sp|Q86UE8|TLK2_HUMAN Serine/threonine-protein kinase tousled-like 2 OS=Homo sapiens GN=TLK2 PE=1 SV=2;sp|TLK2_KD_fl|TLK2_KD_fl OS=Homo sapiens GN=TLK2 PE=1 SV=2;sp|TLK2_wt_fl|TLK2_wt_fl OS=Homo sapiens GN=TLK2 PE=1 SV=2;sp|TLK2_KD_tc|TLK2_KD_tc OS=Homo sap	0.999968	44.9715	4.14291e-07	184.87	110.92	141.34
Q86UE8;TLK2_KD_fl;TLK2_wt_fl	134;189;189	Q86UE8;TLK2_KD_fl	TLK2_KD_fl	Serine/threonine-protein kinase tousled-like 2	TLK2	sp|Q86UE8|TLK2_HUMAN Serine/threonine-protein kinase tousled-like 2 OS=Homo sapiens GN=TLK2 PE=1 SV=2;sp|TLK2_KD_fl|TLK2_KD_fl OS=Homo sapiens GN=TLK2 PE=1 SV=2;sp|TLK2_wt_fl|TLK2_wt_fl OS=Homo sapiens GN=TLK2 PE=1 SV=2	1	75.7184	1.3972e-235	324.38	309.97	136.02
Q86UE8;TLK2_KD_fl;TLK2_wt_fl;TLK2_KD_tc;TLK2_wt_tc	365;420;420;231;231	Q86UE8;TLK2_KD_fl;TLK2_KD_tc	TLK2_KD_fl	Serine/threonine-protein kinase tousled-like 2	TLK2	sp|Q86UE8|TLK2_HUMAN Serine/threonine-protein kinase tousled-like 2 OS=Homo sapiens GN=TLK2 PE=1 SV=2;sp|TLK2_KD_fl|TLK2_KD_fl OS=Homo sapiens GN=TLK2 PE=1 SV=2;sp|TLK2_wt_fl|TLK2_wt_fl OS=Homo sapiens GN=TLK2 PE=1 SV=2;sp|TLK2_KD_tc|TLK2_KD_tc OS=Homo sap	0.791004	10.4135	6.48181e-32	144.92	133.54	48.467
Q86UE8;TLK2_KD_fl;TLK2_wt_fl;TLK2_KD_tc;TLK2_wt_tc	376;431;431;242;242	Q86UE8;TLK2_KD_fl;TLK2_KD_tc	TLK2_KD_fl	Serine/threonine-protein kinase tousled-like 2	TLK2	sp|Q86UE8|TLK2_HUMAN Serine/threonine-protein kinase tousled-like 2 OS=Homo sapiens GN=TLK2 PE=1 SV=2;sp|TLK2_KD_fl|TLK2_KD_fl OS=Homo sapiens GN=TLK2 PE=1 SV=2;sp|TLK2_wt_fl|TLK2_wt_fl OS=Homo sapiens GN=TLK2 PE=1 SV=2;sp|TLK2_KD_tc|TLK2_KD_tc OS=Homo sap	0.972314	15.5348	1.25902e-214	321.1	306.51	321.1
Q86UE8;TLK2_KD_fl;TLK2_wt_fl;TLK2_KD_tc;TLK2_wt_tc	377;432;432;243;243	Q86UE8;TLK2_KD_fl;TLK2_KD_tc	TLK2_KD_fl	Serine/threonine-protein kinase tousled-like 2	TLK2	sp|Q86UE8|TLK2_HUMAN Serine/threonine-protein kinase tousled-like 2 OS=Homo sapiens GN=TLK2 PE=1 SV=2;sp|TLK2_KD_fl|TLK2_KD_fl OS=Homo sapiens GN=TLK2 PE=1 SV=2;sp|TLK2_wt_fl|TLK2_wt_fl OS=Homo sapiens GN=TLK2 PE=1 SV=2;sp|TLK2_KD_tc|TLK2_KD_tc OS=Homo sap	0.972957	16.6625	5.15979e-179	300.48	288	233.27
Q86UE8;TLK2_KD_fl;TLK2_wt_fl	110;165;165	Q86UE8;TLK2_KD_fl	TLK2_KD_fl	Serine/threonine-protein kinase tousled-like 2	TLK2	sp|Q86UE8|TLK2_HUMAN Serine/threonine-protein kinase tousled-like 2 OS=Homo sapiens GN=TLK2 PE=1 SV=2;sp|TLK2_KD_fl|TLK2_KD_fl OS=Homo sapiens GN=TLK2 PE=1 SV=2;sp|TLK2_wt_fl|TLK2_wt_fl OS=Homo sapiens GN=TLK2 PE=1 SV=2	0.98751	19.821	8.21366e-17	220.78	191.48	61.375
Q86UE8;TLK2_KD_fl;TLK2_wt_fl	111;166;166	Q86UE8;TLK2_KD_fl	TLK2_KD_fl	Serine/threonine-protein kinase tousled-like 2	TLK2	sp|Q86UE8|TLK2_HUMAN Serine/threonine-protein kinase tousled-like 2 OS=Homo sapiens GN=TLK2 PE=1 SV=2;sp|TLK2_KD_fl|TLK2_KD_fl OS=Homo sapiens GN=TLK2 PE=1 SV=2;sp|TLK2_wt_fl|TLK2_wt_fl OS=Homo sapiens GN=TLK2 PE=1 SV=2	0.988432	20.1732	8.21366e-17	220.78	191.48	61.375
Q86UE8;TLK2_KD_fl;TLK2_wt_fl	115;170;170	Q86UE8;TLK2_KD_fl	TLK2_KD_fl	Serine/threonine-protein kinase tousled-like 2	TLK2	sp|Q86UE8|TLK2_HUMAN Serine/threonine-protein kinase tousled-like 2 OS=Homo sapiens GN=TLK2 PE=1 SV=2;sp|TLK2_KD_fl|TLK2_KD_fl OS=Homo sapiens GN=TLK2 PE=1 SV=2;sp|TLK2_wt_fl|TLK2_wt_fl OS=Homo sapiens GN=TLK2 PE=1 SV=2	0.999999	59.1257	7.34859e-21	227.91	207.63	177.42
Q86UE8;TLK2_KD_fl;TLK2_wt_fl	117;172;172	Q86UE8;TLK2_KD_fl	TLK2_KD_fl	Serine/threonine-protein kinase tousled-like 2	TLK2	sp|Q86UE8|TLK2_HUMAN Serine/threonine-protein kinase tousled-like 2 OS=Homo sapiens GN=TLK2 PE=1 SV=2;sp|TLK2_KD_fl|TLK2_KD_fl OS=Homo sapiens GN=TLK2 PE=1 SV=2;sp|TLK2_wt_fl|TLK2_wt_fl OS=Homo sapiens GN=TLK2 PE=1 SV=2	1	92.4107	5.03667e-26	236.4	213.03	177.42
Q8TEL6	85	Q8TEL6	Q8TEL6	Short transient receptor potential channel 4-associated protein	TRPC4AP	sp|Q8TEL6|TP4AP_HUMAN Short transient receptor potential channel 4-associated protein OS=Homo sapiens GN=TRPC4AP PE=1 SV=2	0.285388	0	0.00270536	110.86	27.719	91.313
Q96HI0	488	Q96HI0	Q96HI0	Sentrin-specific protease 5	SENP5	sp|Q96HI0|SENP5_HUMAN Sentrin-specific protease 5 OS=Homo sapiens GN=SENP5 PE=1 SV=3	1	126.313	0.00262853	126.31	26.296	126.31
Q99459	571	Q99459	Q99459	Cell division cycle 5-like protein	CDC5L	sp|Q99459|CDC5L_HUMAN Cell division cycle 5-like protein OS=Homo sapiens GN=CDC5L PE=1 SV=2	1	84.1687	0.00198785	84.169	30.202	84.169
Q9BRP9	92	Q9BRP9	Q9BRP9	Putative uncharacterized protein MGC13053		sp|Q9BRP9|YK016_HUMAN Putative uncharacterized protein MGC13053 OS=Homo sapiens PE=5 SV=2	0.334186	0	0.000937614	64.244	34.753	64.244
Q9BRP9	100	Q9BRP9	Q9BRP9	Putative uncharacterized protein MGC13053		sp|Q9BRP9|YK016_HUMAN Putative uncharacterized protein MGC13053 OS=Homo sapiens PE=5 SV=2	0.997428	25.9071	0.000937614	64.244	34.753	64.244
Q9UFE4	110	Q9UFE4	Q9UFE4	Coiled-coil domain-containing protein 39	CCDC39	sp|Q9UFE4|CCD39_HUMAN Coiled-coil domain-containing protein 39 OS=Homo sapiens GN=CCDC39 PE=2 SV=3	1	124.207	0.00132786	124.21	47.279	124.21
TLK2_KD_fl;TLK2_wt_fl;TLK2_KD_tc;TLK2_wt_tc	9;9;9;9	TLK2_KD_fl;TLK2_KD_tc	TLK2_KD_fl			sp|TLK2_KD_fl|TLK2_KD_fl OS=Homo sapiens GN=TLK2 PE=1 SV=2;sp|TLK2_wt_fl|TLK2_wt_fl OS=Homo sapiens GN=TLK2 PE=1 SV=2;sp|TLK2_KD_tc|TLK2_KD_tc OS=Homo sapiens GN=TLK2 PE=1 SV=2;sp|TLK2_wt_tc|TLK2_wt_tc OS=Homo sapiens GN=TLK2 PE=1 SV=2	0.982203	17.4185	0.000131729	115.39	101.5	44.5
TLK2_KD_fl;TLK2_wt_fl;TLK2_KD_tc;TLK2_wt_tc	12;12;12;12	TLK2_KD_fl;TLK2_KD_tc	TLK2_KD_fl			sp|TLK2_KD_fl|TLK2_KD_fl OS=Homo sapiens GN=TLK2 PE=1 SV=2;sp|TLK2_wt_fl|TLK2_wt_fl OS=Homo sapiens GN=TLK2 PE=1 SV=2;sp|TLK2_KD_tc|TLK2_KD_tc OS=Homo sapiens GN=TLK2 PE=1 SV=2;sp|TLK2_wt_tc|TLK2_wt_tc OS=Homo sapiens GN=TLK2 PE=1 SV=2	0.999994	52.2402	2.54078e-82	277.05	248.96	192.19
TLK2_KD_fl;TLK2_wt_fl;TLK2_KD_tc;TLK2_wt_tc	22;22;22;22	TLK2_KD_fl;TLK2_KD_tc	TLK2_KD_fl			sp|TLK2_KD_fl|TLK2_KD_fl OS=Homo sapiens GN=TLK2 PE=1 SV=2;sp|TLK2_wt_fl|TLK2_wt_fl OS=Homo sapiens GN=TLK2 PE=1 SV=2;sp|TLK2_KD_tc|TLK2_KD_tc OS=Homo sapiens GN=TLK2 PE=1 SV=2;sp|TLK2_wt_tc|TLK2_wt_tc OS=Homo sapiens GN=TLK2 PE=1 SV=2	1	91.5757	0	455.19	420.8	138.46
TLK2_KD_fl;TLK2_wt_fl;TLK2_KD_tc;TLK2_wt_tc	26;26;26;26	TLK2_KD_fl;TLK2_KD_tc	TLK2_KD_fl			sp|TLK2_KD_fl|TLK2_KD_fl OS=Homo sapiens GN=TLK2 PE=1 SV=2;sp|TLK2_wt_fl|TLK2_wt_fl OS=Homo sapiens GN=TLK2 PE=1 SV=2;sp|TLK2_KD_tc|TLK2_KD_tc OS=Homo sapiens GN=TLK2 PE=1 SV=2;sp|TLK2_wt_tc|TLK2_wt_tc OS=Homo sapiens GN=TLK2 PE=1 SV=2	1	83.058	0	446.4	428.17	254.7
TLK2_KD_fl;TLK2_wt_fl;TLK2_KD_tc;TLK2_wt_tc	30;30;30;30	TLK2_KD_fl;TLK2_KD_tc	TLK2_KD_fl			sp|TLK2_KD_fl|TLK2_KD_fl OS=Homo sapiens GN=TLK2 PE=1 SV=2;sp|TLK2_wt_fl|TLK2_wt_fl OS=Homo sapiens GN=TLK2 PE=1 SV=2;sp|TLK2_KD_tc|TLK2_KD_tc OS=Homo sapiens GN=TLK2 PE=1 SV=2;sp|TLK2_wt_tc|TLK2_wt_tc OS=Homo sapiens GN=TLK2 PE=1 SV=2	0.999906	40.5241	0	415.8	370.36	336.57
TLK2_KD_fl;TLK2_wt_fl;TLK2_KD_tc;TLK2_wt_tc	32;32;32;32	TLK2_KD_fl;TLK2_KD_tc	TLK2_KD_fl			sp|TLK2_KD_fl|TLK2_KD_fl OS=Homo sapiens GN=TLK2 PE=1 SV=2;sp|TLK2_wt_fl|TLK2_wt_fl OS=Homo sapiens GN=TLK2 PE=1 SV=2;sp|TLK2_KD_tc|TLK2_KD_tc OS=Homo sapiens GN=TLK2 PE=1 SV=2;sp|TLK2_wt_tc|TLK2_wt_tc OS=Homo sapiens GN=TLK2 PE=1 SV=2	0.999759	36.1823	4.09047e-222	356.28	321.56	295.52
TLK2_KD_tc;TLK2_wt_tc	41;41	TLK2_KD_tc	TLK2_KD_tc			sp|TLK2_KD_tc|TLK2_KD_tc OS=Homo sapiens GN=TLK2 PE=1 SV=2;sp|TLK2_wt_tc|TLK2_wt_tc OS=Homo sapiens GN=TLK2 PE=1 SV=2	0.963541	14.2206	9.85284e-196	324.16	289.65	268.27
TLK2_KD_tc;TLK2_wt_tc	42;42	TLK2_KD_tc	TLK2_KD_tc			sp|TLK2_KD_tc|TLK2_KD_tc OS=Homo sapiens GN=TLK2 PE=1 SV=2;sp|TLK2_wt_tc|TLK2_wt_tc OS=Homo sapiens GN=TLK2 PE=1 SV=2	0.899282	9.50789	1.77711e-195	319.45	290.3	319.45
TLK2_KD_tc;TLK2_wt_tc	55;55	TLK2_KD_tc	TLK2_KD_tc			sp|TLK2_KD_tc|TLK2_KD_tc OS=Homo sapiens GN=TLK2 PE=1 SV=2;sp|TLK2_wt_tc|TLK2_wt_tc OS=Homo sapiens GN=TLK2 PE=1 SV=2	0.568884	4.53198	6.76232e-54	221.05	207.2	221.05
TLK2_KD_tc;TLK2_wt_tc	60;60	TLK2_KD_tc	TLK2_KD_tc			sp|TLK2_KD_tc|TLK2_KD_tc OS=Homo sapiens GN=TLK2 PE=1 SV=2;sp|TLK2_wt_tc|TLK2_wt_tc OS=Homo sapiens GN=TLK2 PE=1 SV=2	0.973182	16.4501	4.28802e-279	366.54	351.56	362.87
TLK2_KD_tc;TLK2_wt_tc	62;62	TLK2_KD_tc	TLK2_KD_tc			sp|TLK2_KD_tc|TLK2_KD_tc OS=Homo sapiens GN=TLK2 PE=1 SV=2;sp|TLK2_wt_tc|TLK2_wt_tc OS=Homo sapiens GN=TLK2 PE=1 SV=2	0.546481	0	9.2763e-164	300.2	287.6	89.484
TLK2_KD_tc;TLK2_wt_tc	63;63	TLK2_KD_tc	TLK2_KD_tc			sp|TLK2_KD_tc|TLK2_KD_tc OS=Homo sapiens GN=TLK2 PE=1 SV=2;sp|TLK2_wt_tc|TLK2_wt_tc OS=Homo sapiens GN=TLK2 PE=1 SV=2	0.955989	13.4162	0	449.59	422.07	449.59
TLK2_KD_tc;TLK2_wt_tc	68;68	TLK2_KD_tc	TLK2_KD_tc			sp|TLK2_KD_tc|TLK2_KD_tc OS=Homo sapiens GN=TLK2 PE=1 SV=2;sp|TLK2_wt_tc|TLK2_wt_tc OS=Homo sapiens GN=TLK2 PE=1 SV=2	0.981379	14.5348	9.86844e-05	54.097	47.444	47.281
CON__P00761	80	CON__P00761	CON__P00761				0.609875	4.88421	1.40178e-39	127.78	109.31	127.78
CON__P00761	88	CON__P00761	CON__P00761				0.556773	0.439451	0.00219841	35.344	21.175	35.344
P02533;CON__P02533;CON__Q9Z2K1;CON__Q3ZAW8;P08779;CON__P08779	362;362;360;360;364;364	P02533;P08779	P02533	Keratin, type I cytoskeletal 14;Keratin, type I cytoskeletal 16	KRT14;KRT16	sp|P02533|K1C14_HUMAN Keratin, type I cytoskeletal 14 OS=Homo sapiens GN=KRT14 PE=1 SV=4;sp|P08779|K1C16_HUMAN Keratin, type I cytoskeletal 16 OS=Homo sapiens GN=KRT16 PE=1 SV=4	0.999981	47.2522	0.00480442	89.189	23.293	51.643
O15209	253	O15209	O15209	Zinc finger and BTB domain-containing protein 22	ZBTB22	sp|O15209|ZBT22_HUMAN Zinc finger and BTB domain-containing protein 22 OS=Homo sapiens GN=ZBTB22 PE=1 SV=1	0.500142	0	0.00205086	77.597	33.827	45.28
O75691	1369	O75691	O75691	Small subunit processome component 20 homolog	UTP20	sp|O75691|UTP20_HUMAN Small subunit processome component 20 homolog OS=Homo sapiens GN=UTP20 PE=1 SV=3	1	72.0892	0.000341335	95.417	29.151	72.089
O75691	1376	O75691	O75691	Small subunit processome component 20 homolog	UTP20	sp|O75691|UTP20_HUMAN Small subunit processome component 20 homolog OS=Homo sapiens GN=UTP20 PE=1 SV=3	1	72.0892	0.000341335	95.417	29.151	72.089
P42695	1379	P42695	P42695	Condensin-2 complex subunit D3	NCAPD3	sp|P42695|CNDD3_HUMAN Condensin-2 complex subunit D3 OS=Homo sapiens GN=NCAPD3 PE=1 SV=2	0.703261	0	0.00288391	79.201	12.088	31.068
Q12800	344	Q12800	Q12800	Alpha-globin transcription factor CP2	TFCP2	sp|Q12800|TFCP2_HUMAN Alpha-globin transcription factor CP2 OS=Homo sapiens GN=TFCP2 PE=1 SV=2	0.333312	0	0.000225556	102.62	37.058	102.62
Q12800	346	Q12800	Q12800	Alpha-globin transcription factor CP2	TFCP2	sp|Q12800|TFCP2_HUMAN Alpha-globin transcription factor CP2 OS=Homo sapiens GN=TFCP2 PE=1 SV=2	0.333312	0	0.000225556	102.62	37.058	102.62
Q14517	127	Q14517	Q14517	Protocadherin Fat 1;Protocadherin Fat 1, nuclear form	FAT1	sp|Q14517|FAT1_HUMAN Protocadherin Fat 1 OS=Homo sapiens GN=FAT1 PE=1 SV=2	1	41.7427	0.0044842	97.276	36.806	41.743
Q5VT06	264	Q5VT06	Q5VT06	Centrosome-associated protein 350	CEP350	sp|Q5VT06|CE350_HUMAN Centrosome-associated protein 350 OS=Homo sapiens GN=CEP350 PE=1 SV=1	0.205998	0	0.00461268	84.169	28.911	84.169
Q86UE8;TLK2_KD_fl;TLK2_wt_fl	78;133;133	Q86UE8;TLK2_KD_fl	TLK2_KD_fl	Serine/threonine-protein kinase tousled-like 2	TLK2	sp|Q86UE8|TLK2_HUMAN Serine/threonine-protein kinase tousled-like 2 OS=Homo sapiens GN=TLK2 PE=1 SV=2;sp|TLK2_KD_fl|TLK2_KD_fl OS=Homo sapiens GN=TLK2 PE=1 SV=2;sp|TLK2_wt_fl|TLK2_wt_fl OS=Homo sapiens GN=TLK2 PE=1 SV=2	0.994795	23.1426	0.000317318	124.76	105.37	124.76
Q86UE8;TLK2_KD_fl;TLK2_wt_fl	140;195;195	Q86UE8;TLK2_KD_fl	TLK2_KD_fl	Serine/threonine-protein kinase tousled-like 2	TLK2	sp|Q86UE8|TLK2_HUMAN Serine/threonine-protein kinase tousled-like 2 OS=Homo sapiens GN=TLK2 PE=1 SV=2;sp|TLK2_KD_fl|TLK2_KD_fl OS=Homo sapiens GN=TLK2 PE=1 SV=2;sp|TLK2_wt_fl|TLK2_wt_fl OS=Homo sapiens GN=TLK2 PE=1 SV=2	1	135.371	3.71578e-81	263.51	241.84	263.51
Q86UE8;TLK2_KD_fl;TLK2_wt_fl	191;246;246	Q86UE8;TLK2_KD_fl	TLK2_KD_fl	Serine/threonine-protein kinase tousled-like 2	TLK2	sp|Q86UE8|TLK2_HUMAN Serine/threonine-protein kinase tousled-like 2 OS=Homo sapiens GN=TLK2 PE=1 SV=2;sp|TLK2_KD_fl|TLK2_KD_fl OS=Homo sapiens GN=TLK2 PE=1 SV=2;sp|TLK2_wt_fl|TLK2_wt_fl OS=Homo sapiens GN=TLK2 PE=1 SV=2	0.397712	2.93865	1.02237e-84	204.91	188.45	204.91
Q86UE8;TLK2_KD_fl;TLK2_wt_fl	98;153;153	Q86UE8;TLK2_KD_fl	TLK2_KD_fl	Serine/threonine-protein kinase tousled-like 2	TLK2	sp|Q86UE8|TLK2_HUMAN Serine/threonine-protein kinase tousled-like 2 OS=Homo sapiens GN=TLK2 PE=1 SV=2;sp|TLK2_KD_fl|TLK2_KD_fl OS=Homo sapiens GN=TLK2 PE=1 SV=2;sp|TLK2_wt_fl|TLK2_wt_fl OS=Homo sapiens GN=TLK2 PE=1 SV=2	0.716173	4.1136	1.99742e-16	187.07	156.64	136.85
Q86UE8;TLK2_KD_fl;TLK2_wt_fl	52;107;107	Q86UE8;TLK2_KD_fl	TLK2_KD_fl	Serine/threonine-protein kinase tousled-like 2	TLK2	sp|Q86UE8|TLK2_HUMAN Serine/threonine-protein kinase tousled-like 2 OS=Homo sapiens GN=TLK2 PE=1 SV=2;sp|TLK2_KD_fl|TLK2_KD_fl OS=Homo sapiens GN=TLK2 PE=1 SV=2;sp|TLK2_wt_fl|TLK2_wt_fl OS=Homo sapiens GN=TLK2 PE=1 SV=2	1	82.0003	0	470.44	453.46	470.44
Q86UE8;TLK2_KD_fl;TLK2_wt_fl;TLK2_KD_tc;TLK2_wt_tc	309;364;364;175;175	Q86UE8;TLK2_KD_fl;TLK2_KD_tc	TLK2_KD_fl	Serine/threonine-protein kinase tousled-like 2	TLK2	sp|Q86UE8|TLK2_HUMAN Serine/threonine-protein kinase tousled-like 2 OS=Homo sapiens GN=TLK2 PE=1 SV=2;sp|TLK2_KD_fl|TLK2_KD_fl OS=Homo sapiens GN=TLK2 PE=1 SV=2;sp|TLK2_wt_fl|TLK2_wt_fl OS=Homo sapiens GN=TLK2 PE=1 SV=2;sp|TLK2_KD_tc|TLK2_KD_tc OS=Homo sap	0.999787	36.7118	0	466.49	425.52	390.49
Q86UE8;TLK2_KD_fl;TLK2_wt_fl;TLK2_KD_tc;TLK2_wt_tc	313;368;368;179;179	Q86UE8;TLK2_KD_fl;TLK2_KD_tc	TLK2_KD_fl	Serine/threonine-protein kinase tousled-like 2	TLK2	sp|Q86UE8|TLK2_HUMAN Serine/threonine-protein kinase tousled-like 2 OS=Homo sapiens GN=TLK2 PE=1 SV=2;sp|TLK2_KD_fl|TLK2_KD_fl OS=Homo sapiens GN=TLK2 PE=1 SV=2;sp|TLK2_wt_fl|TLK2_wt_fl OS=Homo sapiens GN=TLK2 PE=1 SV=2;sp|TLK2_KD_tc|TLK2_KD_tc OS=Homo sap	0.983908	20.4794	3.09668e-19	137.13	114.81	137.13
Q86UE8;TLK2_KD_fl;TLK2_wt_fl;TLK2_KD_tc;TLK2_wt_tc	457;512;512;323;323	Q86UE8;TLK2_KD_fl;TLK2_KD_tc	TLK2_KD_fl	Serine/threonine-protein kinase tousled-like 2	TLK2	sp|Q86UE8|TLK2_HUMAN Serine/threonine-protein kinase tousled-like 2 OS=Homo sapiens GN=TLK2 PE=1 SV=2;sp|TLK2_KD_fl|TLK2_KD_fl OS=Homo sapiens GN=TLK2 PE=1 SV=2;sp|TLK2_wt_fl|TLK2_wt_fl OS=Homo sapiens GN=TLK2 PE=1 SV=2;sp|TLK2_KD_tc|TLK2_KD_tc OS=Homo sap	0.999989	49.6004	5.55357e-12	177.22	140.06	129.66
Q86UE8;TLK2_KD_fl;TLK2_wt_fl;TLK2_KD_tc;TLK2_wt_tc	634;689;689;500;500	Q86UE8;TLK2_KD_fl;TLK2_KD_tc	TLK2_KD_fl	Serine/threonine-protein kinase tousled-like 2	TLK2	sp|Q86UE8|TLK2_HUMAN Serine/threonine-protein kinase tousled-like 2 OS=Homo sapiens GN=TLK2 PE=1 SV=2;sp|TLK2_KD_fl|TLK2_KD_fl OS=Homo sapiens GN=TLK2 PE=1 SV=2;sp|TLK2_wt_fl|TLK2_wt_fl OS=Homo sapiens GN=TLK2 PE=1 SV=2;sp|TLK2_KD_tc|TLK2_KD_tc OS=Homo sap	0.730439	4.68229	8.14924e-13	85.001	80.848	85.001
Q86UE8;TLK2_KD_fl;TLK2_wt_fl;TLK2_KD_tc;TLK2_wt_tc	640;695;695;506;506	Q86UE8;TLK2_KD_fl;TLK2_KD_tc	TLK2_KD_fl	Serine/threonine-protein kinase tousled-like 2	TLK2	sp|Q86UE8|TLK2_HUMAN Serine/threonine-protein kinase tousled-like 2 OS=Homo sapiens GN=TLK2 PE=1 SV=2;sp|TLK2_KD_fl|TLK2_KD_fl OS=Homo sapiens GN=TLK2 PE=1 SV=2;sp|TLK2_wt_fl|TLK2_wt_fl OS=Homo sapiens GN=TLK2 PE=1 SV=2;sp|TLK2_KD_tc|TLK2_KD_tc OS=Homo sap	0.284385	0	0.000871251	42.241	37.573	42.241
Q86UE8;TLK2_KD_fl;TLK2_wt_fl;TLK2_KD_tc;TLK2_wt_tc	751;806;806;617;617	Q86UE8;TLK2_KD_fl;TLK2_KD_tc	TLK2_KD_fl	Serine/threonine-protein kinase tousled-like 2	TLK2	sp|Q86UE8|TLK2_HUMAN Serine/threonine-protein kinase tousled-like 2 OS=Homo sapiens GN=TLK2 PE=1 SV=2;sp|TLK2_KD_fl|TLK2_KD_fl OS=Homo sapiens GN=TLK2 PE=1 SV=2;sp|TLK2_wt_fl|TLK2_wt_fl OS=Homo sapiens GN=TLK2 PE=1 SV=2;sp|TLK2_KD_tc|TLK2_KD_tc OS=Homo sap	0.816674	8.51379	2.02972e-212	332.41	304.71	218
Q86UE8;TLK2_KD_fl;TLK2_wt_fl;TLK2_KD_tc;TLK2_wt_tc	762;817;817;628;628	Q86UE8;TLK2_KD_fl;TLK2_KD_tc	TLK2_KD_fl	Serine/threonine-protein kinase tousled-like 2	TLK2	sp|Q86UE8|TLK2_HUMAN Serine/threonine-protein kinase tousled-like 2 OS=Homo sapiens GN=TLK2 PE=1 SV=2;sp|TLK2_KD_fl|TLK2_KD_fl OS=Homo sapiens GN=TLK2 PE=1 SV=2;sp|TLK2_wt_fl|TLK2_wt_fl OS=Homo sapiens GN=TLK2 PE=1 SV=2;sp|TLK2_KD_tc|TLK2_KD_tc OS=Homo sap	0.598388	4.79929	1.82652e-36	188.25	172.49	188.25
Q86UE8;TLK2_KD_fl;TLK2_wt_fl;TLK2_KD_tc;TLK2_wt_tc	208;263;263;74;74	Q86UE8;TLK2_KD_fl;TLK2_KD_tc	TLK2_KD_fl	Serine/threonine-protein kinase tousled-like 2	TLK2	sp|Q86UE8|TLK2_HUMAN Serine/threonine-protein kinase tousled-like 2 OS=Homo sapiens GN=TLK2 PE=1 SV=2;sp|TLK2_KD_fl|TLK2_KD_fl OS=Homo sapiens GN=TLK2 PE=1 SV=2;sp|TLK2_wt_fl|TLK2_wt_fl OS=Homo sapiens GN=TLK2 PE=1 SV=2;sp|TLK2_KD_tc|TLK2_KD_tc OS=Homo sap	1	95.8651	6.45205e-05	141.34	89.488	137.09
Q86UE8;TLK2_KD_fl;TLK2_wt_fl;TLK2_KD_tc;TLK2_wt_tc	213;268;268;79;79	Q86UE8;TLK2_KD_fl;TLK2_KD_tc	TLK2_KD_fl	Serine/threonine-protein kinase tousled-like 2	TLK2	sp|Q86UE8|TLK2_HUMAN Serine/threonine-protein kinase tousled-like 2 OS=Homo sapiens GN=TLK2 PE=1 SV=2;sp|TLK2_KD_fl|TLK2_KD_fl OS=Homo sapiens GN=TLK2 PE=1 SV=2;sp|TLK2_wt_fl|TLK2_wt_fl OS=Homo sapiens GN=TLK2 PE=1 SV=2;sp|TLK2_KD_tc|TLK2_KD_tc OS=Homo sap	1	83.2748	1.05406e-103	295.2	180.16	277.21
Q86UE8;TLK2_KD_fl;TLK2_wt_fl;TLK2_KD_tc;TLK2_wt_tc	367;422;422;233;233	Q86UE8;TLK2_KD_fl;TLK2_KD_tc	TLK2_KD_fl	Serine/threonine-protein kinase tousled-like 2	TLK2	sp|Q86UE8|TLK2_HUMAN Serine/threonine-protein kinase tousled-like 2 OS=Homo sapiens GN=TLK2 PE=1 SV=2;sp|TLK2_KD_fl|TLK2_KD_fl OS=Homo sapiens GN=TLK2 PE=1 SV=2;sp|TLK2_wt_fl|TLK2_wt_fl OS=Homo sapiens GN=TLK2 PE=1 SV=2;sp|TLK2_KD_tc|TLK2_KD_tc OS=Homo sap	0.994356	22.4751	3.06267e-110	246.49	227.84	165.87
Q86UE8;TLK2_KD_fl;TLK2_wt_fl;TLK2_KD_tc;TLK2_wt_tc	374;429;429;240;240	Q86UE8;TLK2_KD_fl;TLK2_KD_tc	TLK2_KD_fl	Serine/threonine-protein kinase tousled-like 2	TLK2	sp|Q86UE8|TLK2_HUMAN Serine/threonine-protein kinase tousled-like 2 OS=Homo sapiens GN=TLK2 PE=1 SV=2;sp|TLK2_KD_fl|TLK2_KD_fl OS=Homo sapiens GN=TLK2 PE=1 SV=2;sp|TLK2_wt_fl|TLK2_wt_fl OS=Homo sapiens GN=TLK2 PE=1 SV=2;sp|TLK2_KD_tc|TLK2_KD_tc OS=Homo sap	0.961296	15.0361	1.76972e-120	211.6	186.53	120.57
Q86UE8;TLK2_KD_fl;TLK2_wt_fl;TLK2_KD_tc;TLK2_wt_tc	380;435;435;246;246	Q86UE8;TLK2_KD_fl;TLK2_KD_tc	TLK2_KD_fl	Serine/threonine-protein kinase tousled-like 2	TLK2	sp|Q86UE8|TLK2_HUMAN Serine/threonine-protein kinase tousled-like 2 OS=Homo sapiens GN=TLK2 PE=1 SV=2;sp|TLK2_KD_fl|TLK2_KD_fl OS=Homo sapiens GN=TLK2 PE=1 SV=2;sp|TLK2_wt_fl|TLK2_wt_fl OS=Homo sapiens GN=TLK2 PE=1 SV=2;sp|TLK2_KD_tc|TLK2_KD_tc OS=Homo sap	0.861415	5.39142	5.93616e-22	208.51	143.47	39.966
Q86UE8;TLK2_KD_fl;TLK2_wt_fl;TLK2_KD_tc;TLK2_wt_tc	604;659;659;470;470	Q86UE8;TLK2_KD_fl;TLK2_KD_tc	TLK2_KD_fl	Serine/threonine-protein kinase tousled-like 2	TLK2	sp|Q86UE8|TLK2_HUMAN Serine/threonine-protein kinase tousled-like 2 OS=Homo sapiens GN=TLK2 PE=1 SV=2;sp|TLK2_KD_fl|TLK2_KD_fl OS=Homo sapiens GN=TLK2 PE=1 SV=2;sp|TLK2_wt_fl|TLK2_wt_fl OS=Homo sapiens GN=TLK2 PE=1 SV=2;sp|TLK2_KD_tc|TLK2_KD_tc OS=Homo sap	0.991224	20.5318	2.98839e-05	69.065	59.589	69.065
Q8IV48	275	Q8IV48	Q8IV48	3'-5' exoribonuclease 1	ERI1	sp|Q8IV48|ERI1_HUMAN 3'-5' exoribonuclease 1 OS=Homo sapiens GN=ERI1 PE=1 SV=3	0.431221	0	0.00530124	93.098	39.605	93.098
Q8IV48	278	Q8IV48	Q8IV48	3'-5' exoribonuclease 1	ERI1	sp|Q8IV48|ERI1_HUMAN 3'-5' exoribonuclease 1 OS=Homo sapiens GN=ERI1 PE=1 SV=3	0.431221	0	0.00530124	93.098	39.605	93.098
Q8TEL6	83	Q8TEL6	Q8TEL6	Short transient receptor potential channel 4-associated protein	TRPC4AP	sp|Q8TEL6|TP4AP_HUMAN Short transient receptor potential channel 4-associated protein OS=Homo sapiens GN=TRPC4AP PE=1 SV=2	0.285388	0	0.00270536	110.86	27.719	91.313
Q8TEL6	84	Q8TEL6	Q8TEL6	Short transient receptor potential channel 4-associated protein	TRPC4AP	sp|Q8TEL6|TP4AP_HUMAN Short transient receptor potential channel 4-associated protein OS=Homo sapiens GN=TRPC4AP PE=1 SV=2	0.285388	0	0.00270536	110.86	27.719	91.313
Q92736	85	Q92736	Q92736	Ryanodine receptor 2	RYR2	sp|Q92736|RYR2_HUMAN Ryanodine receptor 2 OS=Homo sapiens GN=RYR2 PE=1 SV=3	1	148.784	0.000149347	149.58	95.386	148.78
Q99459	566	Q99459	Q99459	Cell division cycle 5-like protein	CDC5L	sp|Q99459|CDC5L_HUMAN Cell division cycle 5-like protein OS=Homo sapiens GN=CDC5L PE=1 SV=2	1	84.1687	0.00198785	84.169	30.202	84.169
Q9BRP9	93	Q9BRP9	Q9BRP9	Putative uncharacterized protein MGC13053		sp|Q9BRP9|YK016_HUMAN Putative uncharacterized protein MGC13053 OS=Homo sapiens PE=5 SV=2	0.334186	0	0.000937614	64.244	34.753	64.244
Q9BRP9	96	Q9BRP9	Q9BRP9	Putative uncharacterized protein MGC13053		sp|Q9BRP9|YK016_HUMAN Putative uncharacterized protein MGC13053 OS=Homo sapiens PE=5 SV=2	0.334188	0	0.000937614	64.244	34.753	64.244
Q9C0D5	574	Q9C0D5	Q9C0D5	Protein TANC1	TANC1	sp|Q9C0D5|TANC1_HUMAN Protein TANC1 OS=Homo sapiens GN=TANC1 PE=1 SV=3	1	96.1713	0.00316306	108.47	40.766	96.171
Q9NV06	364	Q9NV06	Q9NV06	DDB1- and CUL4-associated factor 13	DCAF13	sp|Q9NV06|DCA13_HUMAN DDB1- and CUL4-associated factor 13 OS=Homo sapiens GN=DCAF13 PE=1 SV=2	1	74.7043	0.00359731	91.584	37.167	91.584
Q9UFD9	393	Q9UFD9	Q9UFD9	RIMS-binding protein 3A	RIMBP3	sp|Q9UFD9|RIM3A_HUMAN RIMS-binding protein 3A OS=Homo sapiens GN=RIMBP3 PE=1 SV=4	1	87.0009	0.00419221	87.001	70.275	87.001
Q9UFH2	1139	Q9UFH2	Q9UFH2	Dynein heavy chain 17, axonemal	DNAH17	sp|Q9UFH2|DYH17_HUMAN Dynein heavy chain 17, axonemal OS=Homo sapiens GN=DNAH17 PE=1 SV=2	1	38.8237	0.00170184	80.245	15.605	38.824
Q9UFH2	1149	Q9UFH2	Q9UFH2	Dynein heavy chain 17, axonemal	DNAH17	sp|Q9UFH2|DYH17_HUMAN Dynein heavy chain 17, axonemal OS=Homo sapiens GN=DNAH17 PE=1 SV=2	1	38.8237	0.00170184	80.245	15.605	38.824
Q9UKI8	38	Q9UKI8	Q9UKI8	Serine/threonine-protein kinase tousled-like 1	TLK1	sp|Q9UKI8|TLK1_HUMAN Serine/threonine-protein kinase tousled-like 1 OS=Homo sapiens GN=TLK1 PE=1 SV=2	0.99968	35.0619	0.000995993	115.8	88.703	102.36
TLK2_KD_tc;TLK2_wt_tc	57;57	TLK2_KD_tc	TLK2_KD_tc			sp|TLK2_KD_tc|TLK2_KD_tc OS=Homo sapiens GN=TLK2 PE=1 SV=2;sp|TLK2_wt_tc|TLK2_wt_tc OS=Homo sapiens GN=TLK2 PE=1 SV=2	0.68305	4.5452	4.50797e-13	105.61	88.327	105.61
A0A1B0GVH7	35	A0A1B0GVH7	A0A1B0GVH7			sp|A0A1B0GVH7|IQCM_HUMAN IQ domain-containing protein M OS=Homo sapiens GN=IQCM PE=4 SV=1	1	87.4224	2.09034e-07	125.75	95.354	99.568
O00635	215	O00635	O00635	E3 ubiquitin-protein ligase TRIM38	TRIM38	sp|O00635|TRI38_HUMAN E3 ubiquitin-protein ligase TRIM38 OS=Homo sapiens GN=TRIM38 PE=1 SV=1	0.973536	15.3287	0.0131591	50.178	17.812	36.637
O60239	243	O60239	O60239	SH3 domain-binding protein 5	SH3BP5	sp|O60239|3BP5_HUMAN SH3 domain-binding protein 5 OS=Homo sapiens GN=SH3BP5 PE=1 SV=2	1	73.3752	0.0205259	98.997	24.581	98.997
O75916	354	O75916	O75916	Regulator of G-protein signaling 9	RGS9	sp|O75916|RGS9_HUMAN Regulator of G-protein signaling 9 OS=Homo sapiens GN=RGS9 PE=1 SV=1	1	33.3005	0.00311133	81.311	48.97	33.301
P20700	360	P20700	P20700	Lamin-B1	LMNB1	sp|P20700|LMNB1_HUMAN Lamin-B1 OS=Homo sapiens GN=LMNB1 PE=1 SV=2	1	77.5268	5.83957e-05	107.99	40.348	77.527
P49753	34	P49753	P49753	Acyl-coenzyme A thioesterase 2, mitochondrial	ACOT2	sp|P49753|ACOT2_HUMAN Acyl-coenzyme A thioesterase 2, mitochondrial OS=Homo sapiens GN=ACOT2 PE=1 SV=6	0.563636	5.8831	0.0115119	62.088	6.8268	62.088
P51572	104	P51572	P51572	B-cell receptor-associated protein 31	BCAP31	sp|P51572|BAP31_HUMAN B-cell receptor-associated protein 31 OS=Homo sapiens GN=BCAP31 PE=1 SV=3	0.999817	37.3684	0.0140572	44.729	18.525	44.729
P51795	425	P51795	P51795	H(+)/Cl(-) exchange transporter 5	CLCN5	sp|P51795|CLCN5_HUMAN H(+)/Cl(-) exchange transporter 5 OS=Homo sapiens GN=CLCN5 PE=1 SV=1	1	60.6282	0.00699266	60.628	5.3144	60.628
P51812	97	P51812	P51812	Ribosomal protein S6 kinase alpha-3	RPS6KA3	sp|P51812|KS6A3_HUMAN Ribosomal protein S6 kinase alpha-3 OS=Homo sapiens GN=RPS6KA3 PE=1 SV=1	0.999914	40.1784	0.0179456	53.597	15.916	53.597
Q5SRE5	503	Q5SRE5	Q5SRE5	Nucleoporin NUP188 homolog	NUP188	sp|Q5SRE5|NU188_HUMAN Nucleoporin NUP188 homolog OS=Homo sapiens GN=NUP188 PE=1 SV=1	0.531527	0.548491	0.0143889	51.695	34.207	51.695
Q5SVZ6	205	Q5SVZ6	Q5SVZ6	Zinc finger MYM-type protein 1	ZMYM1	sp|Q5SVZ6|ZMYM1_HUMAN Zinc finger MYM-type protein 1 OS=Homo sapiens GN=ZMYM1 PE=1 SV=1	0.961719	14.0034	0.0101523	63.624	9.8732	47.894
Q6UW02	224	Q6UW02	Q6UW02	Cytochrome P450 20A1	CYP20A1	sp|Q6UW02|CP20A_HUMAN Cytochrome P450 20A1 OS=Homo sapiens GN=CYP20A1 PE=1 SV=1	1	64.5504	0.00474003	64.878	4.4299	64.55
Q6ZMT4	150	Q6ZMT4	Q6ZMT4	Lysine-specific demethylase 7A	KDM7A	sp|Q6ZMT4|KDM7A_HUMAN Lysine-specific demethylase 7A OS=Homo sapiens GN=KDM7A PE=1 SV=2	0.999991	50.6684	0.0125382	73.219	22.751	73.219
Q86UE8;TLK2_KD_fl;TLK2_wt_fl;TLK2_KD_tc;TLK2_wt_tc	316;371;371;182;182	Q86UE8;TLK2_KD_fl;TLK2_KD_tc	TLK2_KD_fl	Serine/threonine-protein kinase tousled-like 2	TLK2	sp|Q86UE8|TLK2_HUMAN Serine/threonine-protein kinase tousled-like 2 OS=Homo sapiens GN=TLK2 PE=1 SV=2;sp|TLK2_KD_fl|TLK2_KD_fl OS=Homo sapiens GN=TLK2 PE=1 SV=2;sp|TLK2_wt_fl|TLK2_wt_fl OS=Homo sapiens GN=TLK2 PE=1 SV=2;sp|TLK2_KD_tc|TLK2_KD_tc OS=Homo sap	0.930525	11.7432	0.0186142	44.848	10.908	38.583
Q86UE8;TLK2_KD_fl;TLK2_wt_fl;TLK2_KD_tc;TLK2_wt_tc	740;795;795;606;606	Q86UE8;TLK2_KD_fl;TLK2_KD_tc	TLK2_KD_fl	Serine/threonine-protein kinase tousled-like 2	TLK2	sp|Q86UE8|TLK2_HUMAN Serine/threonine-protein kinase tousled-like 2 OS=Homo sapiens GN=TLK2 PE=1 SV=2;sp|TLK2_KD_fl|TLK2_KD_fl OS=Homo sapiens GN=TLK2 PE=1 SV=2;sp|TLK2_wt_fl|TLK2_wt_fl OS=Homo sapiens GN=TLK2 PE=1 SV=2;sp|TLK2_KD_tc|TLK2_KD_tc OS=Homo sap	1	57.4956	0.000937119	77.969	65.04	57.496
Q8NAV2	209	Q8NAV2	Q8NAV2	Uncharacterized protein C8orf58	C8orf58	sp|Q8NAV2|CH058_HUMAN Uncharacterized protein C8orf58 OS=Homo sapiens GN=C8orf58 PE=2 SV=2	1	49.536	0.0169947	67.494	19.522	49.536
Q8NB66	380	Q8NB66	Q8NB66	Protein unc-13 homolog C	UNC13C	sp|Q8NB66|UN13C_HUMAN Protein unc-13 homolog C OS=Homo sapiens GN=UNC13C PE=2 SV=3	0.499992	0	0.0187335	65.232	4.5905	65.232
Q8WZ42	30126	Q8WZ42	Q8WZ42	Titin	TTN	sp|Q8WZ42|TITIN_HUMAN Titin OS=Homo sapiens GN=TTN PE=1 SV=4	0.768314	1.17831	0.0208008	38.986	17.422	38.986
Q92616	2611	Q92616	Q92616	Translational activator GCN1	GCN1L1	sp|Q92616|GCN1_HUMAN eIF-2-alpha kinase activator GCN1 OS=Homo sapiens GN=GCN1 PE=1 SV=6	1	31.8182	0.0150775	48.659	3.4022	31.818
Q96PV0	1237	Q96PV0	Q96PV0	Ras/Rap GTPase-activating protein SynGAP	SYNGAP1	sp|Q96PV0|SYGP1_HUMAN Ras/Rap GTPase-activating protein SynGAP OS=Homo sapiens GN=SYNGAP1 PE=1 SV=4	1	50.3534	0.0200243	50.353	3.0516	50.353
Q9BST9	85	Q9BST9	Q9BST9	Rhotekin	RTKN	sp|Q9BST9|RTKN_HUMAN Rhotekin OS=Homo sapiens GN=RTKN PE=1 SV=2	1	68.2141	0.0122866	75.761	15.172	68.214
Q9H0C8	230	Q9H0C8	Q9H0C8	Integrin-linked kinase-associated serine/threonine phosphatase 2C	ILKAP	sp|Q9H0C8|ILKAP_HUMAN Integrin-linked kinase-associated serine/threonine phosphatase 2C OS=Homo sapiens GN=ILKAP PE=1 SV=1	0.910462	10.9654	0.00677296	33.544	13.852	33.544
Q9HBX9	168	Q9HBX9	Q9HBX9	Relaxin receptor 1	RXFP1	sp|Q9HBX9|RXFP1_HUMAN Relaxin receptor 1 OS=Homo sapiens GN=RXFP1 PE=1 SV=2	0.977754	16.4584	0.0137154	67.605	42.048	67.605
Q9NPH3	112	Q9NPH3	Q9NPH3	Interleukin-1 receptor accessory protein	IL1RAP	sp|Q9NPH3|IL1AP_HUMAN Interleukin-1 receptor accessory protein OS=Homo sapiens GN=IL1RAP PE=1 SV=2	0.577711	0.641924	0.0147205	32.251	14.438	32.251
Q9NRZ9	78	Q9NRZ9	Q9NRZ9	Lymphoid-specific helicase	HELLS	sp|Q9NRZ9|HELLS_HUMAN Lymphoid-specific helicase OS=Homo sapiens GN=HELLS PE=1 SV=1	1	51.1346	0.0201135	51.135	21.78	51.135
Q9P267	182	Q9P267	Q9P267	Methyl-CpG-binding domain protein 5	MBD5	sp|Q9P267|MBD5_HUMAN Methyl-CpG-binding domain protein 5 OS=Homo sapiens GN=MBD5 PE=1 SV=3	0.840016	4.81457	0.0101619	35.487	9.3569	35.487
Q9P267	198	Q9P267	Q9P267	Methyl-CpG-binding domain protein 5	MBD5	sp|Q9P267|MBD5_HUMAN Methyl-CpG-binding domain protein 5 OS=Homo sapiens GN=MBD5 PE=1 SV=3	0.914262	10.3848	0.0101619	35.487	9.3569	27.223
Q9UFD9	392	Q9UFD9	Q9UFD9	RIMS-binding protein 3A	RIMBP3	sp|Q9UFD9|RIM3A_HUMAN RIMS-binding protein 3A OS=Homo sapiens GN=RIMBP3 PE=1 SV=4	1	87.0009	0.00419221	87.001	70.275	87.001
Q9UPU3	493	Q9UPU3	Q9UPU3	VPS10 domain-containing receptor SorCS3	SORCS3	sp|Q9UPU3|SORC3_HUMAN VPS10 domain-containing receptor SorCS3 OS=Homo sapiens GN=SORCS3 PE=1 SV=2	0.96172	10.9905	0.0164429	42.277	3.0578	25.604
TLK2_KD_tc;TLK2_wt_tc	52;52	TLK2_KD_tc	TLK2_KD_tc			sp|TLK2_KD_tc|TLK2_KD_tc OS=Homo sapiens GN=TLK2 PE=1 SV=2;sp|TLK2_wt_tc|TLK2_wt_tc OS=Homo sapiens GN=TLK2 PE=1 SV=2	0.900073	13.1916	8.45487e-07	89.079	79.196	89.079
[truncated: 157 more columns]

## Sheet: P(STY) Sites TLK2
Proteins	Positions within proteins	Leading proteins	Protein	Protein names	Gene names	Fasta headers	Localization prob	Score diff	PEP	Score	Delta score	Score for localization	Localization prob KD-full_1	Score diff KD-full_1	PEP KD-full_1	Score KD-full_1	Localization prob KD-full_2	Score diff KD-full_2	PEP KD-full_2	Score KD-full_2	Localization prob KD-full_3	Score diff KD-full_3	PEP KD-full_3	Score KD-full_3	Localization prob KD-trunc_1	Score diff KD-trunc_1	PEP KD-trunc_1	Score KD-trunc_1	Localization prob KD-trunc_2	Score diff KD-trunc_2	PEP KD-trunc_2	Score KD-trunc_2	Localization prob KD-trunc_3	Score diff KD-trunc_3	PEP KD-trunc_3	Score KD-trunc_3	Localization prob wt-full_1	Score diff wt-full_1	PEP wt-full_1	Score wt-full_1	Localization prob wt-full_2	Score diff wt-full_2	PEP wt-full_2	Score wt-full_2	Localization prob wt-full_3	Score diff wt-full_3	PEP wt-full_3	Score wt-full_3	Localization prob wt-trunc_1
Q86UE8;TLK2_KD_fl;TLK2_wt_fl	73;128;128	Q86UE8;TLK2_KD_fl	TLK2_KD_fl	Serine/threonine-protein kinase tousled-like 2	TLK2	sp|Q86UE8|TLK2_HUMAN Serine/threonine-protein kinase tousled-like 2 OS=Homo sapiens GN=TLK2 PE=1 SV=2;sp|TLK2_KD_fl|TLK2_KD_fl OS=Homo sapiens GN=TLK2 PE=1 SV=2;sp|TLK2_wt_fl|TLK2_wt_fl OS=Homo sapiens GN=TLK2 PE=1 SV=2	0.998203	27.5215	7.0885e-120	317.83	251.04	232.78
Q86UE8;TLK2_KD_fl;TLK2_wt_fl;TLK2_KD_tc;TLK2_wt_tc	569;624;624;435;435	Q86UE8;TLK2_KD_fl;TLK2_KD_tc	TLK2_KD_fl	Serine/threonine-protein kinase tousled-like 2	TLK2	sp|Q86UE8|TLK2_HUMAN Serine/threonine-protein kinase tousled-like 2 OS=Homo sapiens GN=TLK2 PE=1 SV=2;sp|TLK2_KD_fl|TLK2_KD_fl OS=Homo sapiens GN=TLK2 PE=1 SV=2;sp|TLK2_wt_fl|TLK2_wt_fl OS=Homo sapiens GN=TLK2 PE=1 SV=2;sp|TLK2_KD_tc|TLK2_KD_tc OS=Homo sap	1	98.8983	8.27661e-05	160.04	119.1	98.898
Q86UE8;TLK2_KD_fl;TLK2_wt_fl	144;199;199	Q86UE8;TLK2_KD_fl	TLK2_KD_fl	Serine/threonine-protein kinase tousled-like 2	TLK2	sp|Q86UE8|TLK2_HUMAN Serine/threonine-protein kinase tousled-like 2 OS=Homo sapiens GN=TLK2 PE=1 SV=2;sp|TLK2_KD_fl|TLK2_KD_fl OS=Homo sapiens GN=TLK2 PE=1 SV=2;sp|TLK2_wt_fl|TLK2_wt_fl OS=Homo sapiens GN=TLK2 PE=1 SV=2	0.987822	19.3491	1.18343e-05	114.57	103.67	114.57
Q86UE8;TLK2_KD_fl;TLK2_wt_fl	177;232;232	Q86UE8;TLK2_KD_fl	TLK2_KD_fl	Serine/threonine-protein kinase tousled-like 2	TLK2	sp|Q86UE8|TLK2_HUMAN Serine/threonine-protein kinase tousled-like 2 OS=Homo sapiens GN=TLK2 PE=1 SV=2;sp|TLK2_KD_fl|TLK2_KD_fl OS=Homo sapiens GN=TLK2 PE=1 SV=2;sp|TLK2_wt_fl|TLK2_wt_fl OS=Homo sapiens GN=TLK2 PE=1 SV=2	0.463294	1.29788	8.74322e-10	82.503	74.737	82.503
Q86UE8;TLK2_KD_fl;TLK2_wt_fl	182;237;237	Q86UE8;TLK2_KD_fl	TLK2_KD_fl	Serine/threonine-protein kinase tousled-like 2	TLK2	sp|Q86UE8|TLK2_HUMAN Serine/threonine-protein kinase tousled-like 2 OS=Homo sapiens GN=TLK2 PE=1 SV=2;sp|TLK2_KD_fl|TLK2_KD_fl OS=Homo sapiens GN=TLK2 PE=1 SV=2;sp|TLK2_wt_fl|TLK2_wt_fl OS=Homo sapiens GN=TLK2 PE=1 SV=2	0.976958	16.7951	0	395.83	370.12	229.22
Q86UE8;TLK2_KD_fl;TLK2_wt_fl	185;240;240	Q86UE8;TLK2_KD_fl	TLK2_KD_fl	Serine/threonine-protein kinase tousled-like 2	TLK2	sp|Q86UE8|TLK2_HUMAN Serine/threonine-protein kinase tousled-like 2 OS=Homo sapiens GN=TLK2 PE=1 SV=2;sp|TLK2_KD_fl|TLK2_KD_fl OS=Homo sapiens GN=TLK2 PE=1 SV=2;sp|TLK2_wt_fl|TLK2_wt_fl OS=Homo sapiens GN=TLK2 PE=1 SV=2	0.845819	9.15318	0	379.8	354.68	367.85
Q86UE8;TLK2_KD_fl;TLK2_wt_fl	188;243;243	Q86UE8;TLK2_KD_fl	TLK2_KD_fl	Serine/threonine-protein kinase tousled-like 2	TLK2	sp|Q86UE8|TLK2_HUMAN Serine/threonine-protein kinase tousled-like 2 OS=Homo sapiens GN=TLK2 PE=1 SV=2;sp|TLK2_KD_fl|TLK2_KD_fl OS=Homo sapiens GN=TLK2 PE=1 SV=2;sp|TLK2_wt_fl|TLK2_wt_fl OS=Homo sapiens GN=TLK2 PE=1 SV=2	0.949543	15.0375	1.41687e-253	334.1	322.16	334.1
Q86UE8;TLK2_KD_fl;TLK2_wt_fl	194;249;249	Q86UE8;TLK2_KD_fl	TLK2_KD_fl	Serine/threonine-protein kinase tousled-like 2	TLK2	sp|Q86UE8|TLK2_HUMAN Serine/threonine-protein kinase tousled-like 2 OS=Homo sapiens GN=TLK2 PE=1 SV=2;sp|TLK2_KD_fl|TLK2_KD_fl OS=Homo sapiens GN=TLK2 PE=1 SV=2;sp|TLK2_wt_fl|TLK2_wt_fl OS=Homo sapiens GN=TLK2 PE=1 SV=2	0.471595	3.39501	8.52753e-153	274.96	256.45	78.239
Q86UE8;TLK2_KD_fl;TLK2_wt_fl	196;251;251	Q86UE8;TLK2_KD_fl	TLK2_KD_fl	Serine/threonine-protein kinase tousled-like 2	TLK2	sp|Q86UE8|TLK2_HUMAN Serine/threonine-protein kinase tousled-like 2 OS=Homo sapiens GN=TLK2 PE=1 SV=2;sp|TLK2_KD_fl|TLK2_KD_fl OS=Homo sapiens GN=TLK2 PE=1 SV=2;sp|TLK2_wt_fl|TLK2_wt_fl OS=Homo sapiens GN=TLK2 PE=1 SV=2	0.332535	0	4.04304e-47	154.4	140.14	125.64
Q86UE8;TLK2_KD_fl;TLK2_wt_fl	197;252;252	Q86UE8;TLK2_KD_fl	TLK2_KD_fl	Serine/threonine-protein kinase tousled-like 2	TLK2	sp|Q86UE8|TLK2_HUMAN Serine/threonine-protein kinase tousled-like 2 OS=Homo sapiens GN=TLK2 PE=1 SV=2;sp|TLK2_KD_fl|TLK2_KD_fl OS=Homo sapiens GN=TLK2 PE=1 SV=2;sp|TLK2_wt_fl|TLK2_wt_fl OS=Homo sapiens GN=TLK2 PE=1 SV=2	0.332535	0	4.04304e-47	154.4	140.14	125.64
Q86UE8;TLK2_KD_fl;TLK2_wt_fl	85;140;140	Q86UE8;TLK2_KD_fl	TLK2_KD_fl	Serine/threonine-protein kinase tousled-like 2	TLK2	sp|Q86UE8|TLK2_HUMAN Serine/threonine-protein kinase tousled-like 2 OS=Homo sapiens GN=TLK2 PE=1 SV=2;sp|TLK2_KD_fl|TLK2_KD_fl OS=Homo sapiens GN=TLK2 PE=1 SV=2;sp|TLK2_wt_fl|TLK2_wt_fl OS=Homo sapiens GN=TLK2 PE=1 SV=2	0.985057	18.202	0.00293267	70.028	56.298	70.028
Q86UE8;TLK2_KD_fl;TLK2_wt_fl	94;149;149	Q86UE8;TLK2_KD_fl	TLK2_KD_fl	Serine/threonine-protein kinase tousled-like 2	TLK2	sp|Q86UE8|TLK2_HUMAN Serine/threonine-protein kinase tousled-like 2 OS=Homo sapiens GN=TLK2 PE=1 SV=2;sp|TLK2_KD_fl|TLK2_KD_fl OS=Homo sapiens GN=TLK2 PE=1 SV=2;sp|TLK2_wt_fl|TLK2_wt_fl OS=Homo sapiens GN=TLK2 PE=1 SV=2	0.999999	63.3784	1.28616e-50	239.39	201.62	239.39
Q86UE8;TLK2_KD_fl;TLK2_wt_fl	99;154;154	Q86UE8;TLK2_KD_fl	TLK2_KD_fl	Serine/threonine-protein kinase tousled-like 2	TLK2	sp|Q86UE8|TLK2_HUMAN Serine/threonine-protein kinase tousled-like 2 OS=Homo sapiens GN=TLK2 PE=1 SV=2;sp|TLK2_KD_fl|TLK2_KD_fl OS=Homo sapiens GN=TLK2 PE=1 SV=2;sp|TLK2_wt_fl|TLK2_wt_fl OS=Homo sapiens GN=TLK2 PE=1 SV=2	0.982674	17.5372	1.67793e-166	330.26	285.29	265.4
Q86UE8;TLK2_KD_fl;TLK2_wt_fl	32;87;87	Q86UE8;TLK2_KD_fl	TLK2_KD_fl	Serine/threonine-protein kinase tousled-like 2	TLK2	sp|Q86UE8|TLK2_HUMAN Serine/threonine-protein kinase tousled-like 2 OS=Homo sapiens GN=TLK2 PE=1 SV=2;sp|TLK2_KD_fl|TLK2_KD_fl OS=Homo sapiens GN=TLK2 PE=1 SV=2;sp|TLK2_wt_fl|TLK2_wt_fl OS=Homo sapiens GN=TLK2 PE=1 SV=2	0.999965	44.5694	0	402	385.79	402
Q86UE8;TLK2_KD_fl;TLK2_wt_fl	34;89;89	Q86UE8;TLK2_KD_fl	TLK2_KD_fl	Serine/threonine-protein kinase tousled-like 2	TLK2	sp|Q86UE8|TLK2_HUMAN Serine/threonine-protein kinase tousled-like 2 OS=Homo sapiens GN=TLK2 PE=1 SV=2;sp|TLK2_KD_fl|TLK2_KD_fl OS=Homo sapiens GN=TLK2 PE=1 SV=2;sp|TLK2_wt_fl|TLK2_wt_fl OS=Homo sapiens GN=TLK2 PE=1 SV=2	0.878346	12.5818	1.93992e-141	281.74	267.79	95.209
Q86UE8;TLK2_KD_fl;TLK2_wt_fl	35;90;90	Q86UE8;TLK2_KD_fl	TLK2_KD_fl	Serine/threonine-protein kinase tousled-like 2	TLK2	sp|Q86UE8|TLK2_HUMAN Serine/threonine-protein kinase tousled-like 2 OS=Homo sapiens GN=TLK2 PE=1 SV=2;sp|TLK2_KD_fl|TLK2_KD_fl OS=Homo sapiens GN=TLK2 PE=1 SV=2;sp|TLK2_wt_fl|TLK2_wt_fl OS=Homo sapiens GN=TLK2 PE=1 SV=2	0.989719	22.4498	1.23466e-252	345.37	328.03	219.98
Q86UE8;TLK2_KD_fl;TLK2_wt_fl	38;93;93	Q86UE8;TLK2_KD_fl	TLK2_KD_fl	Serine/threonine-protein kinase tousled-like 2	TLK2	sp|Q86UE8|TLK2_HUMAN Serine/threonine-protein kinase tousled-like 2 OS=Homo sapiens GN=TLK2 PE=1 SV=2;sp|TLK2_KD_fl|TLK2_KD_fl OS=Homo sapiens GN=TLK2 PE=1 SV=2;sp|TLK2_wt_fl|TLK2_wt_fl OS=Homo sapiens GN=TLK2 PE=1 SV=2	0.975297	15.9641	8.19034e-142	286.24	273.12	104.48
Q86UE8;TLK2_KD_fl;TLK2_wt_fl	41;96;96	Q86UE8;TLK2_KD_fl	TLK2_KD_fl	Serine/threonine-protein kinase tousled-like 2	TLK2	sp|Q86UE8|TLK2_HUMAN Serine/threonine-protein kinase tousled-like 2 OS=Homo sapiens GN=TLK2 PE=1 SV=2;sp|TLK2_KD_fl|TLK2_KD_fl OS=Homo sapiens GN=TLK2 PE=1 SV=2;sp|TLK2_wt_fl|TLK2_wt_fl OS=Homo sapiens GN=TLK2 PE=1 SV=2	0.999853	38.5743	1.89352e-197	310.72	295.34	249.33
Q86UE8;TLK2_KD_fl;TLK2_wt_fl	44;99;99	Q86UE8;TLK2_KD_fl	TLK2_KD_fl	Serine/threonine-protein kinase tousled-like 2	TLK2	sp|Q86UE8|TLK2_HUMAN Serine/threonine-protein kinase tousled-like 2 OS=Homo sapiens GN=TLK2 PE=1 SV=2;sp|TLK2_KD_fl|TLK2_KD_fl OS=Homo sapiens GN=TLK2 PE=1 SV=2;sp|TLK2_wt_fl|TLK2_wt_fl OS=Homo sapiens GN=TLK2 PE=1 SV=2	0.998082	27.2525	0	492.31	467.69	442.34
Q86UE8;TLK2_KD_fl;TLK2_wt_fl	46;101;101	Q86UE8;TLK2_KD_fl	TLK2_KD_fl	Serine/threonine-protein kinase tousled-like 2	TLK2	sp|Q86UE8|TLK2_HUMAN Serine/threonine-protein kinase tousled-like 2 OS=Homo sapiens GN=TLK2 PE=1 SV=2;sp|TLK2_KD_fl|TLK2_KD_fl OS=Homo sapiens GN=TLK2 PE=1 SV=2;sp|TLK2_wt_fl|TLK2_wt_fl OS=Homo sapiens GN=TLK2 PE=1 SV=2	0.999979	46.8134	0	542.83	516.52	469.05
Q86UE8;TLK2_KD_fl;TLK2_wt_fl;TLK2_KD_tc;TLK2_wt_tc	307;362;362;173;173	Q86UE8;TLK2_KD_fl;TLK2_KD_tc	TLK2_KD_fl	Serine/threonine-protein kinase tousled-like 2	TLK2	sp|Q86UE8|TLK2_HUMAN Serine/threonine-protein kinase tousled-like 2 OS=Homo sapiens GN=TLK2 PE=1 SV=2;sp|TLK2_KD_fl|TLK2_KD_fl OS=Homo sapiens GN=TLK2 PE=1 SV=2;sp|TLK2_wt_fl|TLK2_wt_fl OS=Homo sapiens GN=TLK2 PE=1 SV=2;sp|TLK2_KD_tc|TLK2_KD_tc OS=Homo sap	0.998175	27.3795	0	396.93	350.8	370.36
Q86UE8;TLK2_KD_fl;TLK2_wt_fl;TLK2_KD_tc;TLK2_wt_tc	450;505;505;316;316	Q86UE8;TLK2_KD_fl;TLK2_KD_tc	TLK2_KD_fl	Serine/threonine-protein kinase tousled-like 2	TLK2	sp|Q86UE8|TLK2_HUMAN Serine/threonine-protein kinase tousled-like 2 OS=Homo sapiens GN=TLK2 PE=1 SV=2;sp|TLK2_KD_fl|TLK2_KD_fl OS=Homo sapiens GN=TLK2 PE=1 SV=2;sp|TLK2_wt_fl|TLK2_wt_fl OS=Homo sapiens GN=TLK2 PE=1 SV=2;sp|TLK2_KD_tc|TLK2_KD_tc OS=Homo sap	1	65.4647	1.55028e-14	176.84	145.73	100.79
Q86UE8;TLK2_KD_fl;TLK2_wt_fl;TLK2_KD_tc;TLK2_wt_tc	624;679;679;490;490	Q86UE8;TLK2_KD_fl;TLK2_KD_tc	TLK2_KD_fl	Serine/threonine-protein kinase tousled-like 2	TLK2	sp|Q86UE8|TLK2_HUMAN Serine/threonine-protein kinase tousled-like 2 OS=Homo sapiens GN=TLK2 PE=1 SV=2;sp|TLK2_KD_fl|TLK2_KD_fl OS=Homo sapiens GN=TLK2 PE=1 SV=2;sp|TLK2_wt_fl|TLK2_wt_fl OS=Homo sapiens GN=TLK2 PE=1 SV=2;sp|TLK2_KD_tc|TLK2_KD_tc OS=Homo sap	0.31918	0.541642	0.00244776	40.217	34.109	40.217
Q86UE8;TLK2_KD_fl;TLK2_wt_fl;TLK2_KD_tc;TLK2_wt_tc	627;682;682;493;493	Q86UE8;TLK2_KD_fl;TLK2_KD_tc	TLK2_KD_fl	Serine/threonine-protein kinase tousled-like 2	TLK2	sp|Q86UE8|TLK2_HUMAN Serine/threonine-protein kinase tousled-like 2 OS=Homo sapiens GN=TLK2 PE=1 SV=2;sp|TLK2_KD_fl|TLK2_KD_fl OS=Homo sapiens GN=TLK2 PE=1 SV=2;sp|TLK2_wt_fl|TLK2_wt_fl OS=Homo sapiens GN=TLK2 PE=1 SV=2;sp|TLK2_KD_tc|TLK2_KD_tc OS=Homo sap	0.632219	4.4398	2.66017e-07	59.776	57.249	59.776
Q86UE8;TLK2_KD_fl;TLK2_wt_fl;TLK2_KD_tc;TLK2_wt_tc	635;690;690;501;501	Q86UE8;TLK2_KD_fl;TLK2_KD_tc	TLK2_KD_fl	Serine/threonine-protein kinase tousled-like 2	TLK2	sp|Q86UE8|TLK2_HUMAN Serine/threonine-protein kinase tousled-like 2 OS=Homo sapiens GN=TLK2 PE=1 SV=2;sp|TLK2_KD_fl|TLK2_KD_fl OS=Homo sapiens GN=TLK2 PE=1 SV=2;sp|TLK2_wt_fl|TLK2_wt_fl OS=Homo sapiens GN=TLK2 PE=1 SV=2;sp|TLK2_KD_tc|TLK2_KD_tc OS=Homo sap	0.406776	0	1.63581e-07	63.967	58.989	63.967
Q86UE8;TLK2_KD_fl;TLK2_wt_fl;TLK2_KD_tc;TLK2_wt_tc	330;385;385;196;196	Q86UE8;TLK2_KD_fl;TLK2_KD_tc	TLK2_KD_fl	Serine/threonine-protein kinase tousled-like 2	TLK2	sp|Q86UE8|TLK2_HUMAN Serine/threonine-protein kinase tousled-like 2 OS=Homo sapiens GN=TLK2 PE=1 SV=2;sp|TLK2_KD_fl|TLK2_KD_fl OS=Homo sapiens GN=TLK2 PE=1 SV=2;sp|TLK2_wt_fl|TLK2_wt_fl OS=Homo sapiens GN=TLK2 PE=1 SV=2;sp|TLK2_KD_tc|TLK2_KD_tc OS=Homo sap	1	126.499	0.00186979	165.44	74.227	126.5
Q86UE8;TLK2_KD_fl;TLK2_wt_fl;TLK2_KD_tc;TLK2_wt_tc	218;273;273;84;84	Q86UE8;TLK2_KD_fl;TLK2_KD_tc	TLK2_KD_fl	Serine/threonine-protein kinase tousled-like 2	TLK2	sp|Q86UE8|TLK2_HUMAN Serine/threonine-protein kinase tousled-like 2 OS=Homo sapiens GN=TLK2 PE=1 SV=2;sp|TLK2_KD_fl|TLK2_KD_fl OS=Homo sapiens GN=TLK2 PE=1 SV=2;sp|TLK2_wt_fl|TLK2_wt_fl OS=Homo sapiens GN=TLK2 PE=1 SV=2;sp|TLK2_KD_tc|TLK2_KD_tc OS=Homo sap	0.999933	41.716	3.16832e-120	284.98	252.48	284.98
Q86UE8;TLK2_KD_fl;TLK2_wt_fl;TLK2_KD_tc;TLK2_wt_tc	223;278;278;89;89	Q86UE8;TLK2_KD_fl;TLK2_KD_tc	TLK2_KD_fl	Serine/threonine-protein kinase tousled-like 2	TLK2	sp|Q86UE8|TLK2_HUMAN Serine/threonine-protein kinase tousled-like 2 OS=Homo sapiens GN=TLK2 PE=1 SV=2;sp|TLK2_KD_fl|TLK2_KD_fl OS=Homo sapiens GN=TLK2 PE=1 SV=2;sp|TLK2_wt_fl|TLK2_wt_fl OS=Homo sapiens GN=TLK2 PE=1 SV=2;sp|TLK2_KD_tc|TLK2_KD_tc OS=Homo sap	1	75.5287	1.2887e-218	370.52	308.45	98.292
Q86UE8;TLK2_KD_fl;TLK2_wt_fl;TLK2_KD_tc;TLK2_wt_tc	226;281;281;92;92	Q86UE8;TLK2_KD_fl;TLK2_KD_tc	TLK2_KD_fl	Serine/threonine-protein kinase tousled-like 2	TLK2	sp|Q86UE8|TLK2_HUMAN Serine/threonine-protein kinase tousled-like 2 OS=Homo sapiens GN=TLK2 PE=1 SV=2;sp|TLK2_KD_fl|TLK2_KD_fl OS=Homo sapiens GN=TLK2 PE=1 SV=2;sp|TLK2_wt_fl|TLK2_wt_fl OS=Homo sapiens GN=TLK2 PE=1 SV=2;sp|TLK2_KD_tc|TLK2_KD_tc OS=Homo sap	1	82.7701	3.52761e-298	396.56	330.05	98.292
Q86UE8;TLK2_KD_fl;TLK2_wt_fl	103;158;158	Q86UE8;TLK2_KD_fl	TLK2_KD_fl	Serine/threonine-protein kinase tousled-like 2	TLK2	sp|Q86UE8|TLK2_HUMAN Serine/threonine-protein kinase tousled-like 2 OS=Homo sapiens GN=TLK2 PE=1 SV=2;sp|TLK2_KD_fl|TLK2_KD_fl OS=Homo sapiens GN=TLK2 PE=1 SV=2;sp|TLK2_wt_fl|TLK2_wt_fl OS=Homo sapiens GN=TLK2 PE=1 SV=2	0.997091	25.2052	3.95079e-63	233.71	210.42	148.72
Q86UE8;Q9UKI8;TLK2_KD_fl;TLK2_wt_fl;TLK2_KD_tc;TLK2_wt_tc	686;679;741;741;552;552	Q86UE8;Q9UKI8;TLK2_KD_fl;TLK2_KD_tc	TLK2_KD_fl	Serine/threonine-protein kinase tousled-like 2;Serine/threonine-protein kinase tousled-like 1	TLK2;TLK1	sp|Q86UE8|TLK2_HUMAN Serine/threonine-protein kinase tousled-like 2 OS=Homo sapiens GN=TLK2 PE=1 SV=2;sp|Q9UKI8|TLK1_HUMAN Serine/threonine-protein kinase tousled-like 1 OS=Homo sapiens GN=TLK1 PE=1 SV=2;sp|TLK2_KD_fl|TLK2_KD_fl OS=Homo sapiens GN=TLK2 PE=	1	111.274	5.94745e-200	345.41	289.86	131.77
Q86UE8;TLK2_KD_fl;TLK2_wt_fl;TLK2_KD_tc;TLK2_wt_tc	748;803;803;614;614	Q86UE8;TLK2_KD_fl;TLK2_KD_tc	TLK2_KD_fl	Serine/threonine-protein kinase tousled-like 2	TLK2	sp|Q86UE8|TLK2_HUMAN Serine/threonine-protein kinase tousled-like 2 OS=Homo sapiens GN=TLK2 PE=1 SV=2;sp|TLK2_KD_fl|TLK2_KD_fl OS=Homo sapiens GN=TLK2 PE=1 SV=2;sp|TLK2_wt_fl|TLK2_wt_fl OS=Homo sapiens GN=TLK2 PE=1 SV=2;sp|TLK2_KD_tc|TLK2_KD_tc OS=Homo sap	0.841677	8.17419	0	471.89	439.34	251.41
Q86UE8;TLK2_KD_fl;TLK2_wt_fl;TLK2_KD_tc;TLK2_wt_tc	750;805;805;616;616	Q86UE8;TLK2_KD_fl;TLK2_KD_tc	TLK2_KD_fl	Serine/threonine-protein kinase tousled-like 2	TLK2	sp|Q86UE8|TLK2_HUMAN Serine/threonine-protein kinase tousled-like 2 OS=Homo sapiens GN=TLK2 PE=1 SV=2;sp|TLK2_KD_fl|TLK2_KD_fl OS=Homo sapiens GN=TLK2 PE=1 SV=2;sp|TLK2_wt_fl|TLK2_wt_fl OS=Homo sapiens GN=TLK2 PE=1 SV=2;sp|TLK2_KD_tc|TLK2_KD_tc OS=Homo sap	0.954888	14.2644	0	471.89	439.34	362.9
Q86UE8;TLK2_KD_fl;TLK2_wt_fl;TLK2_KD_tc;TLK2_wt_tc	752;807;807;618;618	Q86UE8;TLK2_KD_fl;TLK2_KD_tc	TLK2_KD_fl	Serine/threonine-protein kinase tousled-like 2	TLK2	sp|Q86UE8|TLK2_HUMAN Serine/threonine-protein kinase tousled-like 2 OS=Homo sapiens GN=TLK2 PE=1 SV=2;sp|TLK2_KD_fl|TLK2_KD_fl OS=Homo sapiens GN=TLK2 PE=1 SV=2;sp|TLK2_wt_fl|TLK2_wt_fl OS=Homo sapiens GN=TLK2 PE=1 SV=2;sp|TLK2_KD_tc|TLK2_KD_tc OS=Homo sap	0.46011	0.652971	3.35036e-72	236.66	220.76	73.865
Q86UE8;TLK2_KD_fl;TLK2_wt_fl;TLK2_KD_tc;TLK2_wt_tc	753;808;808;619;619	Q86UE8;TLK2_KD_fl;TLK2_KD_tc	TLK2_KD_fl	Serine/threonine-protein kinase tousled-like 2	TLK2	sp|Q86UE8|TLK2_HUMAN Serine/threonine-protein kinase tousled-like 2 OS=Homo sapiens GN=TLK2 PE=1 SV=2;sp|TLK2_KD_fl|TLK2_KD_fl OS=Homo sapiens GN=TLK2 PE=1 SV=2;sp|TLK2_wt_fl|TLK2_wt_fl OS=Homo sapiens GN=TLK2 PE=1 SV=2;sp|TLK2_KD_tc|TLK2_KD_tc OS=Homo sap	0.873632	9.04679	0	376.07	357.54	311.28
Q86UE8;TLK2_KD_fl;TLK2_wt_fl;TLK2_KD_tc;TLK2_wt_tc	761;816;816;627;627	Q86UE8;TLK2_KD_fl;TLK2_KD_tc	TLK2_KD_fl	Serine/threonine-protein kinase tousled-like 2	TLK2	sp|Q86UE8|TLK2_HUMAN Serine/threonine-protein kinase tousled-like 2 OS=Homo sapiens GN=TLK2 PE=1 SV=2;sp|TLK2_KD_fl|TLK2_KD_fl OS=Homo sapiens GN=TLK2 PE=1 SV=2;sp|TLK2_wt_fl|TLK2_wt_fl OS=Homo sapiens GN=TLK2 PE=1 SV=2;sp|TLK2_KD_tc|TLK2_KD_tc OS=Homo sap	0.549342	5.39485	0.000130138	77.907	64.571	46.259
Q86UE8;TLK2_KD_fl;TLK2_wt_fl;TLK2_KD_tc;TLK2_wt_tc	763;818;818;629;629	Q86UE8;TLK2_KD_fl;TLK2_KD_tc	TLK2_KD_fl	Serine/threonine-protein kinase tousled-like 2	TLK2	sp|Q86UE8|TLK2_HUMAN Serine/threonine-protein kinase tousled-like 2 OS=Homo sapiens GN=TLK2 PE=1 SV=2;sp|TLK2_KD_fl|TLK2_KD_fl OS=Homo sapiens GN=TLK2 PE=1 SV=2;sp|TLK2_wt_fl|TLK2_wt_fl OS=Homo sapiens GN=TLK2 PE=1 SV=2;sp|TLK2_KD_tc|TLK2_KD_tc OS=Homo sap	0.995182	23.1773	2.82251e-99	265.53	242.2	264.54
Q86UE8;TLK2_KD_fl;TLK2_wt_fl;TLK2_KD_tc;TLK2_wt_tc	766;821;821;632;632	Q86UE8;TLK2_KD_fl;TLK2_KD_tc	TLK2_KD_fl	Serine/threonine-protein kinase tousled-like 2	TLK2	sp|Q86UE8|TLK2_HUMAN Serine/threonine-protein kinase tousled-like 2 OS=Homo sapiens GN=TLK2 PE=1 SV=2;sp|TLK2_KD_fl|TLK2_KD_fl OS=Homo sapiens GN=TLK2 PE=1 SV=2;sp|TLK2_wt_fl|TLK2_wt_fl OS=Homo sapiens GN=TLK2 PE=1 SV=2;sp|TLK2_KD_tc|TLK2_KD_tc OS=Homo sap	0.989421	19.8591	9.16612e-163	305.19	281.56	235.41
Q86UE8;TLK2_KD_fl;TLK2_wt_fl;TLK2_KD_tc;TLK2_wt_tc	769;824;824;635;635	Q86UE8;TLK2_KD_fl;TLK2_KD_tc	TLK2_KD_fl	Serine/threonine-protein kinase tousled-like 2	TLK2	sp|Q86UE8|TLK2_HUMAN Serine/threonine-protein kinase tousled-like 2 OS=Homo sapiens GN=TLK2 PE=1 SV=2;sp|TLK2_KD_fl|TLK2_KD_fl OS=Homo sapiens GN=TLK2 PE=1 SV=2;sp|TLK2_wt_fl|TLK2_wt_fl OS=Homo sapiens GN=TLK2 PE=1 SV=2;sp|TLK2_KD_tc|TLK2_KD_tc OS=Homo sap	0.980847	16.1357	1.22775e-234	350.57	326.16	244.01
Q86UE8;TLK2_KD_fl;TLK2_wt_fl;TLK2_KD_tc;TLK2_wt_tc	770;825;825;636;636	Q86UE8;TLK2_KD_fl;TLK2_KD_tc	TLK2_KD_fl	Serine/threonine-protein kinase tousled-like 2	TLK2	sp|Q86UE8|TLK2_HUMAN Serine/threonine-protein kinase tousled-like 2 OS=Homo sapiens GN=TLK2 PE=1 SV=2;sp|TLK2_KD_fl|TLK2_KD_fl OS=Homo sapiens GN=TLK2 PE=1 SV=2;sp|TLK2_wt_fl|TLK2_wt_fl OS=Homo sapiens GN=TLK2 PE=1 SV=2;sp|TLK2_KD_tc|TLK2_KD_tc OS=Homo sap	0.943331	14.7896	0	396.79	382.44	286.21
Q86UE8;TLK2_KD_fl;TLK2_wt_fl;TLK2_KD_tc;TLK2_wt_tc	771;826;826;637;637	Q86UE8;TLK2_KD_fl;TLK2_KD_tc	TLK2_KD_fl	Serine/threonine-protein kinase tousled-like 2	TLK2	sp|Q86UE8|TLK2_HUMAN Serine/threonine-protein kinase tousled-like 2 OS=Homo sapiens GN=TLK2 PE=1 SV=2;sp|TLK2_KD_fl|TLK2_KD_fl OS=Homo sapiens GN=TLK2 PE=1 SV=2;sp|TLK2_wt_fl|TLK2_wt_fl OS=Homo sapiens GN=TLK2 PE=1 SV=2;sp|TLK2_KD_tc|TLK2_KD_tc OS=Homo sap	0.989104	19.757	0	455.76	425.19	455.76
Q86UE8;TLK2_KD_fl;TLK2_wt_fl;TLK2_KD_tc;TLK2_wt_tc	210;265;265;76;76	Q86UE8;TLK2_KD_fl;TLK2_KD_tc	TLK2_KD_fl	Serine/threonine-protein kinase tousled-like 2	TLK2	sp|Q86UE8|TLK2_HUMAN Serine/threonine-protein kinase tousled-like 2 OS=Homo sapiens GN=TLK2 PE=1 SV=2;sp|TLK2_KD_fl|TLK2_KD_fl OS=Homo sapiens GN=TLK2 PE=1 SV=2;sp|TLK2_wt_fl|TLK2_wt_fl OS=Homo sapiens GN=TLK2 PE=1 SV=2;sp|TLK2_KD_tc|TLK2_KD_tc OS=Homo sap	0.999968	44.9715	4.14291e-07	184.87	110.92	141.34
Q86UE8;TLK2_KD_fl;TLK2_wt_fl	134;189;189	Q86UE8;TLK2_KD_fl	TLK2_KD_fl	Serine/threonine-protein kinase tousled-like 2	TLK2	sp|Q86UE8|TLK2_HUMAN Serine/threonine-protein kinase tousled-like 2 OS=Homo sapiens GN=TLK2 PE=1 SV=2;sp|TLK2_KD_fl|TLK2_KD_fl OS=Homo sapiens GN=TLK2 PE=1 SV=2;sp|TLK2_wt_fl|TLK2_wt_fl OS=Homo sapiens GN=TLK2 PE=1 SV=2	1	75.7184	1.3972e-235	324.38	309.97	136.02
Q86UE8;TLK2_KD_fl;TLK2_wt_fl;TLK2_KD_tc;TLK2_wt_tc	365;420;420;231;231	Q86UE8;TLK2_KD_fl;TLK2_KD_tc	TLK2_KD_fl	Serine/threonine-protein kinase tousled-like 2	TLK2	sp|Q86UE8|TLK2_HUMAN Serine/threonine-protein kinase tousled-like 2 OS=Homo sapiens GN=TLK2 PE=1 SV=2;sp|TLK2_KD_fl|TLK2_KD_fl OS=Homo sapiens GN=TLK2 PE=1 SV=2;sp|TLK2_wt_fl|TLK2_wt_fl OS=Homo sapiens GN=TLK2 PE=1 SV=2;sp|TLK2_KD_tc|TLK2_KD_tc OS=Homo sap	0.791004	10.4135	6.48181e-32	144.92	133.54	48.467
Q86UE8;TLK2_KD_fl;TLK2_wt_fl;TLK2_KD_tc;TLK2_wt_tc	376;431;431;242;242	Q86UE8;TLK2_KD_fl;TLK2_KD_tc	TLK2_KD_fl	Serine/threonine-protein kinase tousled-like 2	TLK2	sp|Q86UE8|TLK2_HUMAN Serine/threonine-protein kinase tousled-like 2 OS=Homo sapiens GN=TLK2 PE=1 SV=2;sp|TLK2_KD_fl|TLK2_KD_fl OS=Homo sapiens GN=TLK2 PE=1 SV=2;sp|TLK2_wt_fl|TLK2_wt_fl OS=Homo sapiens GN=TLK2 PE=1 SV=2;sp|TLK2_KD_tc|TLK2_KD_tc OS=Homo sap	0.972314	15.5348	1.25902e-214	321.1	306.51	321.1
Q86UE8;TLK2_KD_fl;TLK2_wt_fl;TLK2_KD_tc;TLK2_wt_tc	377;432;432;243;243	Q86UE8;TLK2_KD_fl;TLK2_KD_tc	TLK2_KD_fl	Serine/threonine-protein kinase tousled-like 2	TLK2	sp|Q86UE8|TLK2_HUMAN Serine/threonine-protein kinase tousled-like 2 OS=Homo sapiens GN=TLK2 PE=1 SV=2;sp|TLK2_KD_fl|TLK2_KD_fl OS=Homo sapiens GN=TLK2 PE=1 SV=2;sp|TLK2_wt_fl|TLK2_wt_fl OS=Homo sapiens GN=TLK2 PE=1 SV=2;sp|TLK2_KD_tc|TLK2_KD_tc OS=Homo sap	0.972957	16.6625	5.15979e-179	300.48	288	233.27
Q86UE8;TLK2_KD_fl;TLK2_wt_fl	110;165;165	Q86UE8;TLK2_KD_fl	TLK2_KD_fl	Serine/threonine-protein kinase tousled-like 2	TLK2	sp|Q86UE8|TLK2_HUMAN Serine/threonine-protein kinase tousled-like 2 OS=Homo sapiens GN=TLK2 PE=1 SV=2;sp|TLK2_KD_fl|TLK2_KD_fl OS=Homo sapiens GN=TLK2 PE=1 SV=2;sp|TLK2_wt_fl|TLK2_wt_fl OS=Homo sapiens GN=TLK2 PE=1 SV=2	0.98751	19.821	8.21366e-17	220.78	191.48	61.375
Q86UE8;TLK2_KD_fl;TLK2_wt_fl	111;166;166	Q86UE8;TLK2_KD_fl	TLK2_KD_fl	Serine/threonine-protein kinase tousled-like 2	TLK2	sp|Q86UE8|TLK2_HUMAN Serine/threonine-protein kinase tousled-like 2 OS=Homo sapiens GN=TLK2 PE=1 SV=2;sp|TLK2_KD_fl|TLK2_KD_fl OS=Homo sapiens GN=TLK2 PE=1 SV=2;sp|TLK2_wt_fl|TLK2_wt_fl OS=Homo sapiens GN=TLK2 PE=1 SV=2	0.988432	20.1732	8.21366e-17	220.78	191.48	61.375
Q86UE8;TLK2_KD_fl;TLK2_wt_fl	115;170;170	Q86UE8;TLK2_KD_fl	TLK2_KD_fl	Serine/threonine-protein kinase tousled-like 2	TLK2	sp|Q86UE8|TLK2_HUMAN Serine/threonine-protein kinase tousled-like 2 OS=Homo sapiens GN=TLK2 PE=1 SV=2;sp|TLK2_KD_fl|TLK2_KD_fl OS=Homo sapiens GN=TLK2 PE=1 SV=2;sp|TLK2_wt_fl|TLK2_wt_fl OS=Homo sapiens GN=TLK2 PE=1 SV=2	0.999999	59.1257	7.34859e-21	227.91	207.63	177.42
Q86UE8;TLK2_KD_fl;TLK2_wt_fl	117;172;172	Q86UE8;TLK2_KD_fl	TLK2_KD_fl	Serine/threonine-protein kinase tousled-like 2	TLK2	sp|Q86UE8|TLK2_HUMAN Serine/threonine-protein kinase tousled-like 2 OS=Homo sapiens GN=TLK2 PE=1 SV=2;sp|TLK2_KD_fl|TLK2_KD_fl OS=Homo sapiens GN=TLK2 PE=1 SV=2;sp|TLK2_wt_fl|TLK2_wt_fl OS=Homo sapiens GN=TLK2 PE=1 SV=2	1	92.4107	5.03667e-26	236.4	213.03	177.42
Q86UE8;TLK2_KD_fl;TLK2_wt_fl	78;133;133	Q86UE8;TLK2_KD_fl	TLK2_KD_fl	Serine/threonine-protein kinase tousled-like 2	TLK2	sp|Q86UE8|TLK2_HUMAN Serine/threonine-protein kinase tousled-like 2 OS=Homo sapiens GN=TLK2 PE=1 SV=2;sp|TLK2_KD_fl|TLK2_KD_fl OS=Homo sapiens GN=TLK2 PE=1 SV=2;sp|TLK2_wt_fl|TLK2_wt_fl OS=Homo sapiens GN=TLK2 PE=1 SV=2	0.994795	23.1426	0.000317318	124.76	105.37	124.76
Q86UE8;TLK2_KD_fl;TLK2_wt_fl	140;195;195	Q86UE8;TLK2_KD_fl	TLK2_KD_fl	Serine/threonine-protein kinase tousled-like 2	TLK2	sp|Q86UE8|TLK2_HUMAN Serine/threonine-protein kinase tousled-like 2 OS=Homo sapiens GN=TLK2 PE=1 SV=2;sp|TLK2_KD_fl|TLK2_KD_fl OS=Homo sapiens GN=TLK2 PE=1 SV=2;sp|TLK2_wt_fl|TLK2_wt_fl OS=Homo sapiens GN=TLK2 PE=1 SV=2	1	135.371	3.71578e-81	263.51	241.84	263.51
Q86UE8;TLK2_KD_fl;TLK2_wt_fl	191;246;246	Q86UE8;TLK2_KD_fl	TLK2_KD_fl	Serine/threonine-protein kinase tousled-like 2	TLK2	sp|Q86UE8|TLK2_HUMAN Serine/threonine-protein kinase tousled-like 2 OS=Homo sapiens GN=TLK2 PE=1 SV=2;sp|TLK2_KD_fl|TLK2_KD_fl OS=Homo sapiens GN=TLK2 PE=1 SV=2;sp|TLK2_wt_fl|TLK2_wt_fl OS=Homo sapiens GN=TLK2 PE=1 SV=2	0.397712	2.93865	1.02237e-84	204.91	188.45	204.91
Q86UE8;TLK2_KD_fl;TLK2_wt_fl	98;153;153	Q86UE8;TLK2_KD_fl	TLK2_KD_fl	Serine/threonine-protein kinase tousled-like 2	TLK2	sp|Q86UE8|TLK2_HUMAN Serine/threonine-protein kinase tousled-like 2 OS=Homo sapiens GN=TLK2 PE=1 SV=2;sp|TLK2_KD_fl|TLK2_KD_fl OS=Homo sapiens GN=TLK2 PE=1 SV=2;sp|TLK2_wt_fl|TLK2_wt_fl OS=Homo sapiens GN=TLK2 PE=1 SV=2	0.716173	4.1136	1.99742e-16	187.07	156.64	136.85
Q86UE8;TLK2_KD_fl;TLK2_wt_fl	52;107;107	Q86UE8;TLK2_KD_fl	TLK2_KD_fl	Serine/threonine-protein kinase tousled-like 2	TLK2	sp|Q86UE8|TLK2_HUMAN Serine/threonine-protein kinase tousled-like 2 OS=Homo sapiens GN=TLK2 PE=1 SV=2;sp|TLK2_KD_fl|TLK2_KD_fl OS=Homo sapiens GN=TLK2 PE=1 SV=2;sp|TLK2_wt_fl|TLK2_wt_fl OS=Homo sapiens GN=TLK2 PE=1 SV=2	1	82.0003	0	470.44	453.46	470.44
Q86UE8;TLK2_KD_fl;TLK2_wt_fl;TLK2_KD_tc;TLK2_wt_tc	309;364;364;175;175	Q86UE8;TLK2_KD_fl;TLK2_KD_tc	TLK2_KD_fl	Serine/threonine-protein kinase tousled-like 2	TLK2	sp|Q86UE8|TLK2_HUMAN Serine/threonine-protein kinase tousled-like 2 OS=Homo sapiens GN=TLK2 PE=1 SV=2;sp|TLK2_KD_fl|TLK2_KD_fl OS=Homo sapiens GN=TLK2 PE=1 SV=2;sp|TLK2_wt_fl|TLK2_wt_fl OS=Homo sapiens GN=TLK2 PE=1 SV=2;sp|TLK2_KD_tc|TLK2_KD_tc OS=Homo sap	0.999787	36.7118	0	466.49	425.52	390.49
Q86UE8;TLK2_KD_fl;TLK2_wt_fl;TLK2_KD_tc;TLK2_wt_tc	313;368;368;179;179	Q86UE8;TLK2_KD_fl;TLK2_KD_tc	TLK2_KD_fl	Serine/threonine-protein kinase tousled-like 2	TLK2	sp|Q86UE8|TLK2_HUMAN Serine/threonine-protein kinase tousled-like 2 OS=Homo sapiens GN=TLK2 PE=1 SV=2;sp|TLK2_KD_fl|TLK2_KD_fl OS=Homo sapiens GN=TLK2 PE=1 SV=2;sp|TLK2_wt_fl|TLK2_wt_fl OS=Homo sapiens GN=TLK2 PE=1 SV=2;sp|TLK2_KD_tc|TLK2_KD_tc OS=Homo sap	0.983908	20.4794	3.09668e-19	137.13	114.81	137.13
Q86UE8;TLK2_KD_fl;TLK2_wt_fl;TLK2_KD_tc;TLK2_wt_tc	457;512;512;323;323	Q86UE8;TLK2_KD_fl;TLK2_KD_tc	TLK2_KD_fl	Serine/threonine-protein kinase tousled-like 2	TLK2	sp|Q86UE8|TLK2_HUMAN Serine/threonine-protein kinase tousled-like 2 OS=Homo sapiens GN=TLK2 PE=1 SV=2;sp|TLK2_KD_fl|TLK2_KD_fl OS=Homo sapiens GN=TLK2 PE=1 SV=2;sp|TLK2_wt_fl|TLK2_wt_fl OS=Homo sapiens GN=TLK2 PE=1 SV=2;sp|TLK2_KD_tc|TLK2_KD_tc OS=Homo sap	0.999989	49.6004	5.55357e-12	177.22	140.06	129.66
Q86UE8;TLK2_KD_fl;TLK2_wt_fl;TLK2_KD_tc;TLK2_wt_tc	634;689;689;500;500	Q86UE8;TLK2_KD_fl;TLK2_KD_tc	TLK2_KD_fl	Serine/threonine-protein kinase tousled-like 2	TLK2	sp|Q86UE8|TLK2_HUMAN Serine/threonine-protein kinase tousled-like 2 OS=Homo sapiens GN=TLK2 PE=1 SV=2;sp|TLK2_KD_fl|TLK2_KD_fl OS=Homo sapiens GN=TLK2 PE=1 SV=2;sp|TLK2_wt_fl|TLK2_wt_fl OS=Homo sapiens GN=TLK2 PE=1 SV=2;sp|TLK2_KD_tc|TLK2_KD_tc OS=Homo sap	0.730439	4.68229	8.14924e-13	85.001	80.848	85.001
Q86UE8;TLK2_KD_fl;TLK2_wt_fl;TLK2_KD_tc;TLK2_wt_tc	640;695;695;506;506	Q86UE8;TLK2_KD_fl;TLK2_KD_tc	TLK2_KD_fl	Serine/threonine-protein kinase tousled-like 2	TLK2	sp|Q86UE8|TLK2_HUMAN Serine/threonine-protein kinase tousled-like 2 OS=Homo sapiens GN=TLK2 PE=1 SV=2;sp|TLK2_KD_fl|TLK2_KD_fl OS=Homo sapiens GN=TLK2 PE=1 SV=2;sp|TLK2_wt_fl|TLK2_wt_fl OS=Homo sapiens GN=TLK2 PE=1 SV=2;sp|TLK2_KD_tc|TLK2_KD_tc OS=Homo sap	0.284385	0	0.000871251	42.241	37.573	42.241
Q86UE8;TLK2_KD_fl;TLK2_wt_fl;TLK2_KD_tc;TLK2_wt_tc	751;806;806;617;617	Q86UE8;TLK2_KD_fl;TLK2_KD_tc	TLK2_KD_fl	Serine/threonine-protein kinase tousled-like 2	TLK2	sp|Q86UE8|TLK2_HUMAN Serine/threonine-protein kinase tousled-like 2 OS=Homo sapiens GN=TLK2 PE=1 SV=2;sp|TLK2_KD_fl|TLK2_KD_fl OS=Homo sapiens GN=TLK2 PE=1 SV=2;sp|TLK2_wt_fl|TLK2_wt_fl OS=Homo sapiens GN=TLK2 PE=1 SV=2;sp|TLK2_KD_tc|TLK2_KD_tc OS=Homo sap	0.816674	8.51379	2.02972e-212	332.41	304.71	218
Q86UE8;TLK2_KD_fl;TLK2_wt_fl;TLK2_KD_tc;TLK2_wt_tc	762;817;817;628;628	Q86UE8;TLK2_KD_fl;TLK2_KD_tc	TLK2_KD_fl	Serine/threonine-protein kinase tousled-like 2	TLK2	sp|Q86UE8|TLK2_HUMAN Serine/threonine-protein kinase tousled-like 2 OS=Homo sapiens GN=TLK2 PE=1 SV=2;sp|TLK2_KD_fl|TLK2_KD_fl OS=Homo sapiens GN=TLK2 PE=1 SV=2;sp|TLK2_wt_fl|TLK2_wt_fl OS=Homo sapiens GN=TLK2 PE=1 SV=2;sp|TLK2_KD_tc|TLK2_KD_tc OS=Homo sap	0.598388	4.79929	1.82652e-36	188.25	172.49	188.25
Q86UE8;TLK2_KD_fl;TLK2_wt_fl;TLK2_KD_tc;TLK2_wt_tc	208;263;263;74;74	Q86UE8;TLK2_KD_fl;TLK2_KD_tc	TLK2_KD_fl	Serine/threonine-protein kinase tousled-like 2	TLK2	sp|Q86UE8|TLK2_HUMAN Serine/threonine-protein kinase tousled-like 2 OS=Homo sapiens GN=TLK2 PE=1 SV=2;sp|TLK2_KD_fl|TLK2_KD_fl OS=Homo sapiens GN=TLK2 PE=1 SV=2;sp|TLK2_wt_fl|TLK2_wt_fl OS=Homo sapiens GN=TLK2 PE=1 SV=2;sp|TLK2_KD_tc|TLK2_KD_tc OS=Homo sap	1	95.8651	6.45205e-05	141.34	89.488	137.09
Q86UE8;TLK2_KD_fl;TLK2_wt_fl;TLK2_KD_tc;TLK2_wt_tc	213;268;268;79;79	Q86UE8;TLK2_KD_fl;TLK2_KD_tc	TLK2_KD_fl	Serine/threonine-protein kinase tousled-like 2	TLK2	sp|Q86UE8|TLK2_HUMAN Serine/threonine-protein kinase tousled-like 2 OS=Homo sapiens GN=TLK2 PE=1 SV=2;sp|TLK2_KD_fl|TLK2_KD_fl OS=Homo sapiens GN=TLK2 PE=1 SV=2;sp|TLK2_wt_fl|TLK2_wt_fl OS=Homo sapiens GN=TLK2 PE=1 SV=2;sp|TLK2_KD_tc|TLK2_KD_tc OS=Homo sap	1	83.2748	1.05406e-103	295.2	180.16	277.21
Q86UE8;TLK2_KD_fl;TLK2_wt_fl;TLK2_KD_tc;TLK2_wt_tc	367;422;422;233;233	Q86UE8;TLK2_KD_fl;TLK2_KD_tc	TLK2_KD_fl	Serine/threonine-protein kinase tousled-like 2	TLK2	sp|Q86UE8|TLK2_HUMAN Serine/threonine-protein kinase tousled-like 2 OS=Homo sapiens GN=TLK2 PE=1 SV=2;sp|TLK2_KD_fl|TLK2_KD_fl OS=Homo sapiens GN=TLK2 PE=1 SV=2;sp|TLK2_wt_fl|TLK2_wt_fl OS=Homo sapiens GN=TLK2 PE=1 SV=2;sp|TLK2_KD_tc|TLK2_KD_tc OS=Homo sap	0.994356	22.4751	3.06267e-110	246.49	227.84	165.87
Q86UE8;TLK2_KD_fl;TLK2_wt_fl;TLK2_KD_tc;TLK2_wt_tc	374;429;429;240;240	Q86UE8;TLK2_KD_fl;TLK2_KD_tc	TLK2_KD_fl	Serine/threonine-protein kinase tousled-like 2	TLK2	sp|Q86UE8|TLK2_HUMAN Serine/threonine-protein kinase tousled-like 2 OS=Homo sapiens GN=TLK2 PE=1 SV=2;sp|TLK2_KD_fl|TLK2_KD_fl OS=Homo sapiens GN=TLK2 PE=1 SV=2;sp|TLK2_wt_fl|TLK2_wt_fl OS=Homo sapiens GN=TLK2 PE=1 SV=2;sp|TLK2_KD_tc|TLK2_KD_tc OS=Homo sap	0.961296	15.0361	1.76972e-120	211.6	186.53	120.57
Q86UE8;TLK2_KD_fl;TLK2_wt_fl;TLK2_KD_tc;TLK2_wt_tc	380;435;435;246;246	Q86UE8;TLK2_KD_fl;TLK2_KD_tc	TLK2_KD_fl	Serine/threonine-protein kinase tousled-like 2	TLK2	sp|Q86UE8|TLK2_HUMAN Serine/threonine-protein kinase tousled-like 2 OS=Homo sapiens GN=TLK2 PE=1 SV=2;sp|TLK2_KD_fl|TLK2_KD_fl OS=Homo sapiens GN=TLK2 PE=1 SV=2;sp|TLK2_wt_fl|TLK2_wt_fl OS=Homo sapiens GN=TLK2 PE=1 SV=2;sp|TLK2_KD_tc|TLK2_KD_tc OS=Homo sap	0.861415	5.39142	5.93616e-22	208.51	143.47	39.966
Q86UE8;TLK2_KD_fl;TLK2_wt_fl;TLK2_KD_tc;TLK2_wt_tc	604;659;659;470;470	Q86UE8;TLK2_KD_fl;TLK2_KD_tc	TLK2_KD_fl	Serine/threonine-protein kinase tousled-like 2	TLK2	sp|Q86UE8|TLK2_HUMAN Serine/threonine-protein kinase tousled-like 2 OS=Homo sapiens GN=TLK2 PE=1 SV=2;sp|TLK2_KD_fl|TLK2_KD_fl OS=Homo sapiens GN=TLK2 PE=1 SV=2;sp|TLK2_wt_fl|TLK2_wt_fl OS=Homo sapiens GN=TLK2 PE=1 SV=2;sp|TLK2_KD_tc|TLK2_KD_tc OS=Homo sap	0.991224	20.5318	2.98839e-05	69.065	59.589	69.065
Q86UE8;TLK2_KD_fl;TLK2_wt_fl;TLK2_KD_tc;TLK2_wt_tc	316;371;371;182;182	Q86UE8;TLK2_KD_fl;TLK2_KD_tc	TLK2_KD_fl	Serine/threonine-protein kinase tousled-like 2	TLK2	sp|Q86UE8|TLK2_HUMAN Serine/threonine-protein kinase tousled-like 2 OS=Homo sapiens GN=TLK2 PE=1 SV=2;sp|TLK2_KD_fl|TLK2_KD_fl OS=Homo sapiens GN=TLK2 PE=1 SV=2;sp|TLK2_wt_fl|TLK2_wt_fl OS=Homo sapiens GN=TLK2 PE=1 SV=2;sp|TLK2_KD_tc|TLK2_KD_tc OS=Homo sap	0.930525	11.7432	0.0186142	44.848	10.908	38.583
Q86UE8;TLK2_KD_fl;TLK2_wt_fl;TLK2_KD_tc;TLK2_wt_tc	740;795;795;606;606	Q86UE8;TLK2_KD_fl;TLK2_KD_tc	TLK2_KD_fl	Serine/threonine-protein kinase tousled-like 2	TLK2	sp|Q86UE8|TLK2_HUMAN Serine/threonine-protein kinase tousled-like 2 OS=Homo sapiens GN=TLK2 PE=1 SV=2;sp|TLK2_KD_fl|TLK2_KD_fl OS=Homo sapiens GN=TLK2 PE=1 SV=2;sp|TLK2_wt_fl|TLK2_wt_fl OS=Homo sapiens GN=TLK2 PE=1 SV=2;sp|TLK2_KD_tc|TLK2_KD_tc OS=Homo sap	1	57.4956	0.000937119	77.969	65.04	57.496
[truncated: 157 more columns]

## Sheet: TLK2 Norm P-Int
	Intensity KD-full_1	Intensity KD-full_2	Intensity KD-full_3	Intensity KD-trunc_1	Intensity KD-trunc_2	Intensity KD-trunc_3	Intensity wt-full_1	Intensity wt-full_2	Intensity wt-full_3	Intensity wt-trunc_1	Intensity wt-trunc_2	Intensity wt-trunc_3
S32	0.589765	NA	NA	NA	NA	NA	-0.860615	-1.37113	1.52369	NA	NA	NA
S34	-0.616018	NA	NA	NA	NA	NA	-0.712912	NA	1.53305	NA	NA	NA
S35	NA	NA	-1.35732	NA	NA	NA	1.04515	NA	0.0145755	NA	NA	NA
S38	-0.186818	0.412767	1.8341	NA	NA	NA	0.25983	-1.30202	NA	NA	NA	NA
S41	0.0281497	0.482473	0.0151395	NA	NA	NA	2.74894	-0.0589413	-2.76463	NA	NA	NA
S44	4.29109	2.65093	-1.32757	NA	NA	NA	-0.00252683	-2.95599	-2.2048	NA	NA	NA
S46	1.29992	1.66397	2.78976	NA	NA	NA	-0.929014	-2.6794	-1.6941	NA	NA	NA
T52	0.147531	1.38039	2.3706	NA	NA	NA	0.00376029	-2.61097	-0.840175	NA	NA	NA
S73	-1.51353	-1.74367	-1.69767	NA	NA	NA	1.2844	2.63373	1.48787	NA	NA	NA
S85	NA	NA	NA	NA	NA	NA	0.366685	-0.850725	NA	NA	NA	NA
S94	-0.855882	0.965669	-0.547672	NA	NA	NA	1.66249	1.55003	-2.32351	NA	NA	NA
S99	2.26274	-5.178	2.33913	NA	NA	NA	0.352466	0.428672	0.246119	NA	NA	NA
S103	NA	NA	NA	NA	NA	NA	0.423305	0	-1.47407	NA	NA	NA
S110	-0.422569	3.91788	-4.31403	NA	NA	NA	0.791137	-0.0205755	0.499289	NA	NA	NA
S111	-1.07179	3.26823	-2.84669	NA	NA	NA	0.705218	-0.0621086	0.458273	NA	NA	NA
S115	4.16396	-3.5464	-3.81591	NA	NA	NA	1.59188	0.887724	1.16986	NA	NA	NA
S117	2.91159	-3.81348	3.00891	NA	NA	NA	-0.553509	-0.690776	-0.411604	NA	NA	NA
S134	-3.17114	-3.1756	-2.26504	NA	NA	NA	3.3078	3.18966	2.56544	NA	NA	NA
T140	NA	NA	NA	NA	NA	NA	-2.0036	0.529448	0.423387	NA	NA	NA
S144	NA	NA	NA	NA	NA	NA	-0.576901	-0.088007	-0.385858	NA	NA	NA
S182	3.14947	NA	2.83745	NA	NA	NA	NA	NA	-5.19043	NA	NA	NA
S188	NA	NA	NA	NA	NA	NA	-2.56995	1.41755	0.101629	NA	NA	NA
T208	NA	NA	NA	NA	2.18157	-0.153052	-0.0342344	NA	-2.06101	-1.41581	-0.28137	0
S210	NA	NA	NA	-1.18943	-0.944373	-1.758	-1.60898	0.848801	-1.13009	1.07089	1.82158	1.35888
T213	-1.16166	-1.03611	NA	NA	-1.233	NA	1.68918	1.9807	0.571931	NA	NA	NA
S218	NA	NA	NA	NA	NA	NA	0.470721	NA	NA	-1.01068	0.00990167	-1.33679
S223	-1.72832	-2.75622	-2.46879	-2.19991	-2.16022	-3.04094	1.52381	2.1725	2.16858	2.55764	2.9748	2.92826
S226	-3.91419	-0.000635888	-0.0951152	-1.97321	-1.5839	-4.78994	1.07684	1.27104	1.73229	2.39809	3.04157	2.80834
S307	0.960914	-0.218416	0.0736522	-0.123093	NA	0.0774865	-2.87707	-0.157669	-0.692561	2.86896	-0.394367	-0.337324
T309	0	-2.77773	-2.36618	NA	-0.228854	-3.2735	2.27577	2.1468	1.80942	-2.40697	2.25081	1.98599
S330	-1.40637	-1.92074	-2.13644	-2.27122	NA	NA	0.11702	1.13979	0.41984	1.5759	2.05451	1.72923
T367	NA	NA	NA	-2.69858	0.877124	0.696073	2.18905	NA	NA	NA	NA	NA
T374	NA	NA	NA	-0.237089	NA	NA	-0.648782	-1.20652	NA	-0.0262617	0.465234	NA
S376	-1.08383	-1.16239	-0.726488	NA	NA	NA	-0.720167	0.357277	-0.311076	0.746914	1.28763	0.358035
S377	0.673488	0	0	0.387062	NA	NA	-1.91356	NA	2.18218	NA	NA	NA
S450	NA	NA	NA	NA	NA	NA	0.735146	0.374136	-0.888287	-4.11872	-0.0658829	1.20761
T457	NA	NA	NA	NA	NA	NA	NA	NA	NA	0.0151382	-0.539378	-1.18099
S569	NA	-0.567379	0.164077	0.123093	0	NA	-0.508184	0.324043	-0.0137862	0.0866234	NA	0.491912
T604	NA	NA	NA	NA	NA	NA	NA	NA	NA	NA	-0.836055	-0.0848499
S686	-0.545496	0.0535544	0.564894	2.14729	0.0920365	0.828138	0.00252683	-1.25529	-0.700238	-1.54433	-0.112976	0.441065
Y740	1.28777	1.44826	1.19292	NA	NA	NA	-3.20979	0.326487	-0.59452	NA	NA	NA
S750	-0.409877	1.27608	2.12817	0.758053	4.77985	3.2615	-3.00501	-1.9028	NA	NA	-2.5574	-3.00634
T751	0.513988	3.4371	NA	3.71206	NA	0.465207	-5.65392	NA	-1.37829	NA	NA	-0.298959
S753	0.111158	0.536048	0.761202	0.649109	NA	NA	NA	NA	NA	NA	NA	NA
S763	NA	NA	NA	NA	NA	NA	-2.01294	NA	0.0137862	-0.0151382	-0.106858	-0.312424
S766	NA	NA	NA	NA	NA	NA	NA	-1.38827	-0.844989	NA	0.403433	NA
S769	NA	NA	NA	NA	NA	NA	-0.917938	0.318426	0.241093	-0.466207	-1.1817	-0.749669
S770	NA	NA	NA	NA	NA	NA	-3.53826	-1.23126	0.83485	-1.44663	2.60553	NA
S771	NA	NA	NA	0.78401	1.37351	0	-1.4289	-0.599381	-1.46948	0.0649215	-0.00990167	-0.245488

## Sheet: TLK2 Median Occupancy
	Median Occupancy KD-full	Median Occupancy KD-trunc	Median Occupancy wt-full	Median Occupancy wt-trunc	SD Occupancy KD-full	SD Occupancy KD-trunc	SD Occupancy wt-full	SD Occupancy wt-trunc
S32	0.024735	NA	0.19588	NA	NA	NA	0.0124309	NA
S34	0.0351639	NA	0.51536	NA	0.045586	NA	0.0777817	NA
S35	0.025065	NA	0.71561	NA	NA	NA	0.0746337	NA
S38	0.1639	NA	0.66126	NA	NA	NA	NA	NA
S41	0.36568	NA	0.61739	NA	0.426314	NA	0.0501723	NA
S44	0.61279	NA	0.62779	NA	0.249463	NA	0.379895	NA
S46	0.50429	NA	0.280886	NA	NA	NA	0.321132	NA
T52	0.0914615	NA	0.31338	NA	0.078119	NA	0.150254	NA
S73	0.03409	NA	0.47803	NA	0.0224024	NA	0.011269	NA
S85	NA	NA	NA	NA	NA	NA	NA	NA
S94	0.129025	NA	0.212479	NA	0.00109602	NA	0.207693	NA
S99	0.32235	NA	0.263682	NA	0.197937	NA	0.252449	NA
S103	NA	NA	0.60346	NA	NA	NA	0.185879	NA
S110	0.54297	NA	0.78291	NA	0.298027	NA	0.152222	NA
S111	0.59252	NA	0.77684	NA	0.339818	NA	0.0926315	NA
S115	0.017569	NA	0.83424	NA	0.226255	NA	0.120877	NA
S117	0.258881	NA	0.79602	NA	0.353877	NA	0.12993	NA
S134	0.00094571	NA	0.64035	NA	0.00350593	NA	0.116498	NA
T140	NA	NA	0.58244	NA	NA	NA	0.073531	NA
S144	NA	NA	0.53444	NA	NA	NA	0.0893909	NA
S182	0.037602	NA	NA	NA	0.0128255	NA	NA	NA
S188	NA	NA	0.44459	NA	NA	NA	0.384366	NA
T208	NA	0.039787	0.081255	0.21453	NA	0.0323105	0.0889648	0.0828728
S210	NA	0.040662	0.14781	0.28186	NA	0.025348	0.0337207	0.0852376
T213	0.0908345	0.0086946	0.066978	0.17631	0.0579905	NA	0.0141789	0.0943389
S218	NA	NA	NA	0.3497	NA	NA	NA	0.0554937
S223	0.0051272	0.011198	0.54133	0.66605	0.00441388	0.00173151	0.0276088	0.0555529
S226	0.10266	0.043919	0.78122	0.87221	0.0576825	0.00700645	0.127144	0.0372408
S307	0.27825	0.20316	0.48637	0.36979	0.109309	0.122928	0.169782	0.206143
T309	0.12288	0.027387	0.50629	0.51792	0.325501	0.0189328	0.140457	0.147141
S330	0.0070387	0.023433	0.27284	0.27733	0.0163012	NA	0.0148502	0.0428259
T367	NA	0.36466	NA	NA	NA	0.222073	NA	NA
T374	0.41193	0.35689	0.133846	0.53923	NA	NA	0.0637025	0.0577069
S376	0.055826	0.015319	0.48269	0.55563	0.0609952	NA	0.0380554	0.0380418
S377	0.35172	0.27394	0.36209	NA	0.255789	0.268072	NA	NA
S450	0.029106	0.14041	0.53008	0.58329	NA	NA	0.0185969	0.0894349
T457	NA	NA	NA	0.92718	NA	NA	NA	0.199569
S569	0.190068	0.27209	0.56692	0.55181	0.160192	0.170413	0.0619735	0.0725438
T604	NA	NA	NA	NA	NA	NA	NA	NA
S686	0.31023	0.31158	0.2584	0.19376	0.341077	0.174432	0.0104797	0.369595
Y740	0.27249	0.3544	0.361335	NA	NA	NA	0.0138805	NA
S750	0.37587	0.26907	0.65854	0.21221	0.379037	0.203011	0.135001	0.0961642
T751	NA	NA	0.443694	0.62444	NA	NA	0.627199	0.0819112
S753	0.39438	0.183785	NA	NA	0.171527	0.0812961	NA	NA
S763	NA	NA	0.63811	0.32255	NA	NA	0.130887	0.110217
S766	NA	NA	NA	NA	NA	NA	NA	NA
S769	NA	NA	0.58903	0.12028	NA	NA	0.094842	0.0371762
S770	0.135984	0.14248	0.92051	0.81029	0.127952	NA	0.0231638	0.460849
S771	NA	0.6987	0.90659	0.42456	NA	0.0448843	0.00302025	0.152476
